# Supplementary material for: Proteome profiling of clear cell renal cell carcinoma in von Hippel-Lindau patients highlights upregulation of Xaa-Pro aminopeptidase-1, an anti-proliferative and anti-migratory exoprotease
Source: Oncotarget. 2017 Oct 19;8(59):100066–78. doi: 10.18632/oncotarget.21929 (PMC5725003; doi:10.18632/oncotarget.21929)
Supplement: Supplementary file 2 [file oncotarget-08-100066-s002.xls]

## Sheet: limma_results.txt
Supplementary Table 1: Proteins that were identified and quantified in at least six of the eight cases
		log2 (Tumor / Normal)
Uniprot ID	Protein names	#1	#2	#3	#4	#5	#6	#7	#8	Average	limma p-value
A0AV96	RNA-binding protein 47 (RNA-binding motif protein 47)	-0.258204	-0.380894	-1.03789	-0.648456	-1.27712	-0.0583436	-0.127365	-0.668301	-0.525348	0.00435385
A1L0T0	Acetolactate synthase-like protein (EC 2.2.1.-) (IlvB-like protein)	-0.472155	-0.620326	-0.0951188	-0.451324	-2.01703	0.311425	-0.169413	-0.659285	-0.492863	0.0280005
A6ND91	Putative L-aspartate dehydrogenase (EC 1.4.1.21) (Aspartate dehydrogenase domain-containing protein)	-3.25522	-1.90023	-3.97199	-2.73042	-1.39198	-1.59207	-1.39957	-1.86505	-2.17498	1.66455e-06
A6NDB9	Paralemmin-3	-2.69487	-1.82739	-1.32268	-1.0926	-1.19534	-1.30698	-1.21418	-1.41765	-1.45473	1.22766e-06
B9A064	Immunoglobulin lambda-like polypeptide 5 (G lambda-1) (Germline immunoglobulin lambda 1)	-0.0839356	0.983009	0.485655	2.01242	0.424734	0.0216247	0.222794	0.383849	0.581194	0.011139
O00115	Deoxyribonuclease-2-alpha (EC 3.1.22.1) (Acid DNase) (Deoxyribonuclease II alpha) (DNase II alpha) (Lysosomal DNase II) (R31240_2)	-0.422655	1.00742	0.256517	0.126545	1.67081	1.44907	1.4068	1.05703	0.889478	0.00130241
O00151	PDZ and LIM domain protein 1 (C-terminal LIM domain protein 1) (Elfin) (LIM domain protein CLP-36)	1.68442	1.1004	2.34237	1.6972	0.22695	1.38926	2.05118	0.94239	1.41926	6.27824e-06
O00159	Unconventional myosin-Ic (Myosin I beta) (MMI-beta) (MMIb)	1.57648	1.22686	1.35047	1.46384	1.14607	0.529461	1.06488	0.166098	1.00967	3.5827e-05
O00161	Synaptosomal-associated protein 23 (SNAP-23) (Vesicle-membrane fusion protein SNAP-23)	0.131743	0.379674	0.768564	0.0128364	0.301607	0.610549	0.373595	-0.344601	0.254012	0.0884996
O00170	AH receptor-interacting protein (AIP) (Aryl-hydrocarbon receptor-interacting protein) (HBV X-associated protein 2) (XAP-2) (Immunophilin homolog ARA9)	0.988343	0.831123	0.868433	0.914786	NA	0.425215	0.660677	-0.100036	0.610656	0.0019925
O00203	AP-3 complex subunit beta-1 (Adaptor protein complex AP-3 subunit beta-1) (Adaptor-related protein complex 3 subunit beta-1) (Beta-3A-adaptin) (Clathrin assembly protein complex 3 beta-1 large chain)	-0.133863	0.132657	-0.222324	0.495584	-0.21089	-0.132768	-0.47937	-0.655077	-0.16271	0.257739
O00217	NADH dehydrogenase [ubiquinone] iron-sulfur protein 8, mitochondrial (EC 1.6.5.3) (EC 1.6.99.3) (Complex I-23kD) (CI-23kD) (NADH-ubiquinone oxidoreductase 23 kDa subunit) (TYKY subunit)	-1.59846	-1.29056	0.060775	NA	-0.907625	-1.24246	-2.3502	-2.09038	-1.38907	6.60807e-05
O00231	26S proteasome non-ATPase regulatory subunit 11 (26S proteasome regulatory subunit RPN6) (26S proteasome regulatory subunit S9) (26S proteasome regulatory subunit p44.5)	0.482719	0.505424	0.316241	0.734049	0.826153	-0.294195	0.296564	-0.254231	0.306137	0.0587138
O00244	Copper transport protein ATOX1 (Metal transport protein ATX1)	-0.326944	0.220892	0.0310994	-0.270439	-0.466715	1.35606	-1.0499	-0.123401	-0.0395564	0.847947
O00264	Membrane-associated progesterone receptor component 1 (mPR)	1.65829	0.374401	0.343337	-0.123595	-0.314595	1.51582	-0.00811628	-0.524565	0.310351	0.199172
O00273	DNA fragmentation factor subunit alpha (DNA fragmentation factor 45 kDa subunit) (DFF-45) (Inhibitor of CAD) (ICAD)	-0.471967	0.0812776	1.5812	-0.38941	0.104026	0.883003	0.118883	-0.0071955	0.254374	0.220767
O00299	Chloride intracellular channel protein 1 (Chloride channel ABP) (Nuclear chloride ion channel 27) (NCC27) (Regulatory nuclear chloride ion channel protein) (hRNCC)	0.865028	1.1526	0.772241	0.829382	0.282783	1.38677	1.1087	0.291362	0.819664	7.41466e-05
O00303	Eukaryotic translation initiation factor 3 subunit F (eIF3f) (Deubiquitinating enzyme eIF3f) (EC 3.4.19.12) (Eukaryotic translation initiation factor 3 subunit 5) (eIF-3-epsilon) (eIF3 p47)	0.4428	0.613942	0.718448	0.106528	1.19235	0.0966849	-0.504577	-0.105812	0.316811	0.0819241
O00410	Importin-5 (Imp5) (Importin subunit beta-3) (Karyopherin beta-3) (Ran-binding protein 5) (RanBP5)	3.12539	1.1666	1.04149	1.07582	NA	-0.516469	0.558692	0.906683	1.0827	0.00323792
O00429	Dynamin-1-like protein (EC 3.6.5.5) (Dnm1p/Vps1p-like protein) (DVLP) (Dynamin family member proline-rich carboxyl-terminal domain less) (Dymple) (Dynamin-like protein) (Dynamin-like protein 4) (Dynamin-like protein IV) (HdynIV) (Dynamin-related protein 1)	0.167736	NA	0.199065	0.107777	-0.0119147	0.192729	NA	-0.215989	0.0885937	0.535088
O00468	Agrin [Cleaved into: Agrin N-terminal 110 kDa subunit; Agrin C-terminal 110 kDa subunit; Agrin C-terminal 90 kDa fragment (C90); Agrin C-terminal 22 kDa fragment (C22)]	0.608106	1.31761	1.38432	0.667113	1.26097	1.02623	1.90145	-0.132774	0.921889	0.000405095
O00483	Cytochrome c oxidase subunit NDUFA4 (Complex I-MLRQ) (CI-MLRQ) (NADH-ubiquinone oxidoreductase MLRQ subunit)	-2.14281	-2.92474	-3.3898	-2.8203	-2.74764	-2.16379	-3.32167	-2.30676	-2.63639	1.26746e-09
O00499	Myc box-dependent-interacting protein 1 (Amphiphysin II) (Amphiphysin-like protein) (Box-dependent myc-interacting protein 1) (Bridging integrator 1)	-0.52383	-0.0734565	-1.17631	-0.735781	-1.44895	-0.4245	-0.84935	-1.24178	-0.813221	0.000162931
O00515	Ladinin-1 (Lad-1) (Linear IgA disease antigen) (LADA)	-2.58074	-1.67611	-0.598025	-1.20721	-1.97591	-1.76683	-1.55713	-1.37507	-1.52393	1.58075e-06
O00519	Fatty-acid amide hydrolase 1 (EC 3.5.1.99) (Anandamide amidohydrolase 1) (Oleamide hydrolase 1)	0.425991	0.0546758	NA	-0.238814	NA	1.59595	-0.320591	-0.109294	0.242196	0.304615
O00584	Ribonuclease T2 (EC 3.1.27.-) (Ribonuclease 6)	-2.98554	0.583477	0.22289	0.797468	0.415844	-0.967061	0.84242	-0.789437	-0.252515	0.466307
O00592	Podocalyxin (GCTM-2 antigen) (Gp200) (Podocalyxin-like protein 1) (PC) (PCLP-1)	-0.548127	-0.63484	-1.36497	-1.12989	-0.729858	0.0762361	-0.463599	-0.934252	-0.696312	0.00052679
O00748	Cocaine esterase (EC 3.1.1.84) (Carboxylesterase 2) (CE-2) (hCE-2) (EC 3.1.1.1) (Methylumbelliferyl-acetate deacetylase 2) (EC 3.1.1.56)	-1.93286	-1.89822	0.116914	-1.24025	-0.464684	1.55983	0.313345	-0.570269	-0.476635	0.148047
O00754	Lysosomal alpha-mannosidase (Laman) (EC 3.2.1.24) (Lysosomal acid alpha-mannosidase) (Mannosidase alpha class 2B member 1) (Mannosidase alpha-B) [Cleaved into: Lysosomal alpha-mannosidase A peptide; Lysosomal alpha-mannosidase B peptide; Lysosomal alpha-mannosidase C peptide; Lysosomal alpha-mannosidase D peptide; Lysosomal alpha-mannosidase E peptide]	0.581829	0.883431	0.306004	-0.208874	-0.709758	-0.612664	NA	-0.566377	-0.0620056	0.759959
O00764	Pyridoxal kinase (EC 2.7.1.35) (Pyridoxine kinase)	0.57689	0.265232	-0.686628	-0.547773	-0.679389	-0.0120204	-0.181831	NA	-0.180789	0.360707
O14558	Heat shock protein beta-6 (HspB6) (Heat shock 20 kDa-like protein p20)	-0.97902	-1.31306	-0.604108	-0.617395	1.59912	-1.44732	-1.42188	0.785801	-0.312813	0.356453
O14579	Coatomer subunit epsilon (Epsilon-coat protein) (Epsilon-COP)	1.33589	-0.00943783	0.308309	0.867687	NA	0.508907	0.461602	0.0110064	0.486463	0.0133428
O14732	Inositol monophosphatase 2 (IMP 2) (IMPase 2) (EC 3.1.3.25) (Inositol-1(or 4)-monophosphatase 2) (Myo-inositol monophosphatase A2)	0.399933	1.12354	-0.126586	-0.176013	NA	1.38127	0.606638	-0.165815	0.409237	0.0623048
O14737	Programmed cell death protein 5 (TF-1 cell apoptosis-related protein 19) (Protein TFAR19)	1.44865	0.571908	NA	0.627853	1.60478	1.29324	0.993554	0.771027	1.05985	1.9594e-05
O14744	Protein arginine N-methyltransferase 5 (EC 2.1.1.320) (72 kDa ICln-binding protein) (Histone-arginine N-methyltransferase PRMT5) (Jak-binding protein 1) (Shk1 kinase-binding protein 1 homolog) (SKB1 homolog) (SKB1Hs) [Cleaved into: Protein arginine N-methyltransferase 5, N-terminally processed]	1.7262	0.989646	0.741596	0.0482759	-0.518475	0.66234	1.26591	0.115707	0.615961	0.0106263
O14745	Na(+)/H(+) exchange regulatory cofactor NHE-RF1 (NHERF-1) (Ezrin-radixin-moesin-binding phosphoprotein 50) (EBP50) (Regulatory cofactor of Na(+)/H(+) exchanger) (Sodium-hydrogen exchanger regulatory factor 1) (Solute carrier family 9 isoform A3 regulatory factor 1)	-2.15259	-1.72148	-1.86371	-2.24524	-2.63142	-0.694187	-1.72601	-1.90897	-1.82843	1.18813e-07
O14773	Tripeptidyl-peptidase 1 (TPP-1) (EC 3.4.14.9) (Cell growth-inhibiting gene 1 protein) (Lysosomal pepstatin-insensitive protease) (LPIC) (Tripeptidyl aminopeptidase) (Tripeptidyl-peptidase I) (TPP-I)	0.332005	1.41168	NA	0.901762	1.28497	1.03085	1.87606	0.0650533	0.920521	0.000647165
O14818	Proteasome subunit alpha type-7 (EC 3.4.25.1) (Proteasome subunit RC6-1) (Proteasome subunit XAPC7)	0.979997	0.829367	0.543576	0.649796	1.61207	0.415935	0.689312	0.0356531	0.687567	0.000729565
O14828	Secretory carrier-associated membrane protein 3 (Secretory carrier membrane protein 3)	1.75586	1.31517	0.61774	1.58861	0.120035	0.00732064	0.94478	0.52874	0.867082	0.000576815
O14832	Phytanoyl-CoA dioxygenase, peroxisomal (EC 1.14.11.18) (Phytanic acid oxidase) (Phytanoyl-CoA alpha-hydroxylase) (PhyH)	-2.65399	-2.11218	-1.62945	-1.55584	NA	-1.5798	-2.48603	-2.07276	-1.97076	4.93857e-08
O14841	5-oxoprolinase (EC 3.5.2.9) (5-oxo-L-prolinase) (5-OPase) (Pyroglutamase)	0.643405	0.292551	-0.346073	-0.159257	-0.201649	-0.102171	0.229123	-0.724214	-0.0773063	0.616463
O14874	[3-methyl-2-oxobutanoate dehydrogenase [lipoamide]] kinase, mitochondrial (EC 2.7.11.4) (Branched-chain alpha-ketoacid dehydrogenase kinase) (BCKD-kinase) (BCKDHKIN)	1.13694	-0.716351	0.555784	0.981466	-0.627526	0.170501	0.807943	-0.437334	0.203425	0.356248
O14966	Ras-related protein Rab-7L1 (Rab-7-like protein 1) (Ras-related protein Rab-29)	0.343658	-0.449605	0.271646	-0.223693	-0.481097	-0.215592	0.556774	-0.536351	-0.0970966	0.524901
O14975	Very long-chain acyl-CoA synthetase (VLACS) (VLCS) (EC 6.2.1.-) (Fatty acid transport protein 2) (FATP-2) (Fatty-acid-coenzyme A ligase, very long-chain 1) (Long-chain-fatty-acid--CoA ligase) (EC 6.2.1.3) (Solute carrier family 27 member 2) (THCA-CoA ligase) (Very long-chain-fatty-acid-CoA ligase)	-1.94015	-1.30188	-1.01875	-0.930868	-0.309895	-0.835416	-0.0848871	-1.78802	-1.06679	9.81091e-05
O14979	Heterogeneous nuclear ribonucleoprotein D-like (hnRNP D-like) (hnRNP DL) (AU-rich element RNA-binding factor) (JKT41-binding protein) (Protein laAUF1)	0.906461	0.778633	1.01471	NA	-0.381504	0.893951	0.715404	0.102156	0.566089	0.00709942
O15031	Plexin-B2 (MM1)	NA	0.852275	0.389195	-0.0476151	-0.334132	-0.152269	0.684033	-1.0092	-0.0287723	0.892759
O15067	Phosphoribosylformylglycinamidine synthase (FGAM synthase) (FGAMS) (EC 6.3.5.3) (Formylglycinamide ribonucleotide amidotransferase) (FGAR amidotransferase) (FGAR-AT) (Formylglycinamide ribotide amidotransferase)	1.06576	NA	0.113167	0.617689	-0.140151	1.12489	NA	0.0534188	0.469277	0.0316879
O15127	Secretory carrier-associated membrane protein 2 (Secretory carrier membrane protein 2)	0.151317	0.834772	0.348298	0.102021	-0.492149	0.475554	0.316918	-0.356482	0.157834	0.313725
O15143	Actin-related protein 2/3 complex subunit 1B (Arp2/3 complex 41 kDa subunit) (p41-ARC)	2.14684	1.18191	1.5824	1.64678	0.192688	0.451497	1.29107	0.798692	1.16526	3.84441e-05
O15144	Actin-related protein 2/3 complex subunit 2 (Arp2/3 complex 34 kDa subunit) (p34-ARC)	1.07272	0.592493	-0.136224	0.514699	-0.371303	-0.0819763	0.14918	0.301195	0.304302	0.0808047
O15145	Actin-related protein 2/3 complex subunit 3 (Arp2/3 complex 21 kDa subunit) (p21-ARC)	1.01915	0.444252	0.452254	0.341959	-0.669122	-0.128007	0.60684	0.702304	0.429852	0.0320188
O15173	Membrane-associated progesterone receptor component 2 (Progesterone membrane-binding protein) (Steroid receptor protein DG6)	1.23216	0.690122	0.761056	0.0607813	-0.0641556	1.01981	0.968766	-0.445515	0.463805	0.0284371
O15212	Prefoldin subunit 6 (Protein Ke2)	1.42922	0.853042	0.25885	1.06733	0.270548	0.823951	0.506802	0.576282	0.751005	0.000194698
O15229	Kynurenine 3-monooxygenase (EC 1.14.13.9) (Kynurenine 3-hydroxylase)	-2.24386	-4.17973	-2.02981	-2.47763	-3.66944	-1.96184	-2.67721	-1.7595	-2.48464	3.01578e-07
O15230	Laminin subunit alpha-5 (Laminin-10 subunit alpha) (Laminin-11 subunit alpha) (Laminin-15 subunit alpha)	0.130695	1.23607	1.1922	0.352854	1.06322	0.462398	1.10813	-0.62938	0.520394	0.0256242
O15305	Phosphomannomutase 2 (PMM 2) (EC 5.4.2.8)	1.77645	0.756919	0.748317	1.00836	NA	-0.579159	1.49535	-0.0529723	0.687129	0.0142686
O15355	Protein phosphatase 1G (EC 3.1.3.16) (Protein phosphatase 1C) (Protein phosphatase 2C isoform gamma) (PP2C-gamma) (Protein phosphatase magnesium-dependent 1 gamma)	1.24901	NA	0.184171	1.91829	NA	-1.10544	-1.1402	0.144999	0.256082	0.468241
O15371	Eukaryotic translation initiation factor 3 subunit D (eIF3d) (Eukaryotic translation initiation factor 3 subunit 7) (eIF-3-zeta) (eIF3 p66)	0.780629	-0.316103	-0.296872	-0.745603	NA	0.313536	0.367598	-2.32037	-0.517602	0.131533
O15372	Eukaryotic translation initiation factor 3 subunit H (eIF3h) (Eukaryotic translation initiation factor 3 subunit 3) (eIF-3-gamma) (eIF3 p40 subunit)	0.877072	NA	0.614205	0.123627	-0.485352	0.245743	1.23782	0.0243258	0.382314	0.0622794
O15382	Branched-chain-amino-acid aminotransferase, mitochondrial (BCAT(m)) (EC 2.6.1.42) (Placental protein 18) (PP18)	NA	-1.04144	-0.790765	-1.58613	-0.0154717	-1.39697	-0.953675	-1.1001	-0.94849	0.000148698
O15400	Syntaxin-7	-0.963224	0.634854	-0.927751	NA	-0.320628	0.81651	0.147466	-0.492315	-0.150082	0.495411
O15511	Actin-related protein 2/3 complex subunit 5 (Arp2/3 complex 16 kDa subunit) (p16-ARC)	0.811287	0.841917	0.64509	0.81434	1.06768	0.182022	0.526266	0.32292	0.65902	0.000196058
O15523	ATP-dependent RNA helicase DDX3Y (EC 3.6.4.13) (DEAD box protein 3, Y-chromosomal)	0.983759	1.3986	0.963121	0.729458	0.051098	0.527027	1.07895	0.355978	0.760079	0.000220164
O15533	Tapasin (TPN) (TPSN) (NGS-17) (TAP-associated protein) (TAP-binding protein)	2.02944	3.39134	3.3945	2.81462	0.77964	1.89916	4.54893	NA	2.69395	1.48542e-05
O15540	Fatty acid-binding protein, brain (Brain lipid-binding protein) (BLBP) (Brain-type fatty acid-binding protein) (B-FABP) (Fatty acid-binding protein 7) (Mammary-derived growth inhibitor related)	0.583914	4.10773	2.56636	NA	3.97161	2.26544	1.70781	1.31775	2.27939	3.13623e-05
O43143	Pre-mRNA-splicing factor ATP-dependent RNA helicase DHX15 (EC 3.6.4.13) (ATP-dependent RNA helicase #46) (DEAH box protein 15)	0.973184	0.633994	1.20947	0.375818	0.392353	0.25369	1.08705	0.123528	0.618818	0.00100398
O43175	D-3-phosphoglycerate dehydrogenase (3-PGDH) (EC 1.1.1.95)	-1.03608	-1.06152	-3.06127	-1.00381	0.250118	1.07366	-1.36217	-0.281431	-0.707466	0.0497663
O43181	NADH dehydrogenase [ubiquinone] iron-sulfur protein 4, mitochondrial (Complex I-18 kDa) (CI-18 kDa) (Complex I-AQDQ) (CI-AQDQ) (NADH-ubiquinone oxidoreductase 18 kDa subunit)	-2.51878	-2.53906	-2.97273	-3.26366	-3.53543	-2.49257	-3.03064	-2.01803	-2.6658	3.06743e-09
O43237	Cytoplasmic dynein 1 light intermediate chain 2 (Dynein light intermediate chain 2, cytosolic) (LIC-2) (LIC53/55)	0.565002	0.616486	1.09541	0.214574	NA	1.00241	0.660572	0.30228	0.644469	0.000728309
O43242	26S proteasome non-ATPase regulatory subunit 3 (26S proteasome regulatory subunit RPN3) (26S proteasome regulatory subunit S3) (Proteasome subunit p58)	0.948533	0.41283	1.20818	0.473495	NA	-0.570031	0.558774	0.053868	0.442032	0.035782
O43294	Transforming growth factor beta-1-induced transcript 1 protein (Androgen receptor coactivator 55 kDa protein) (Androgen receptor-associated protein of 55 kDa) (Hydrogen peroxide-inducible clone 5 protein) (Hic-5)	NA	0.0631352	1.00538	0.535105	-1.05073	-0.247626	0.593464	-0.515309	0.0331071	0.879806
O43301	Heat shock 70 kDa protein 12A	-0.71782	-1.20641	-1.77062	-0.13923	-1.88152	-1.22507	-1.13518	-1.29954	-1.14202	1.7917e-05
O43390	Heterogeneous nuclear ribonucleoprotein R (hnRNP R)	0.77663	0.605071	0.851749	0.466329	0.13931	0.229447	0.695165	0.262365	0.520575	0.00118954
O43396	Thioredoxin-like protein 1 (32 kDa thioredoxin-related protein)	0.641097	0.989811	0.47267	-0.0150602	NA	0.911445	0.766886	-0.0600474	0.505437	0.00798876
O43399	Tumor protein D54 (hD54) (Tumor protein D52-like 2)	1.17807	1.11107	0.580911	1.36567	1.14587	0.838484	0.608051	0.629769	0.942712	6.6018e-06
O43451	Maltase-glucoamylase, intestinal [Includes: Maltase (EC 3.2.1.20) (Alpha-glucosidase); Glucoamylase (EC 3.2.1.3) (Glucan 1,4-alpha-glucosidase)]	-3.66439	-1.78782	-2.4917	-2.4142	-1.79158	-1.79413	-3.17532	-2.54072	-2.42265	1.88713e-08
O43464	Serine protease HTRA2, mitochondrial (EC 3.4.21.108) (High temperature requirement protein A2) (HtrA2) (Omi stress-regulated endoprotease) (Serine protease 25) (Serine proteinase OMI)	0.0277918	0.530931	0.109525	-0.872286	-0.195391	0.878414	0.000585625	-0.458697	-0.00456474	0.979061
O43488	Aflatoxin B1 aldehyde reductase member 2 (EC 1.1.1.n11) (AFB1 aldehyde reductase 1) (AFB1-AR 1) (Aldoketoreductase 7) (Succinic semialdehyde reductase) (SSA reductase)	-1.13394	-0.133998	-0.264961	-0.489119	0.0194751	0.464569	0.262781	-1.18916	-0.361864	0.074776
O43491	Band 4.1-like protein 2 (Generally expressed protein 4.1) (4.1G)	0.190089	0.553236	0.195607	0.442133	1.1249	0.0137113	0.625341	0.121769	0.420588	0.00964307
O43504	Ragulator complex protein LAMTOR5 (Hepatitis B virus X-interacting protein) (HBV X-interacting protein) (HBX-interacting protein) (Late endosomal/lysosomal adaptor and MAPK and MTOR activator 5)	-0.810308	-0.0978064	0.234951	-0.268367	-0.610281	0.271494	-0.456775	-0.0533894	-0.160792	0.306097
O43583	Density-regulated protein (DRP) (Protein DRP1) (Smooth muscle cell-associated protein 3) (SMAP-3)	0.884696	-0.220338	1.47558	0.155759	NA	-0.189205	-0.0424084	-0.193204	0.259302	0.224348
O43678	NADH dehydrogenase [ubiquinone] 1 alpha subcomplex subunit 2 (Complex I-B8) (CI-B8) (NADH-ubiquinone oxidoreductase B8 subunit)	-1.80713	-2.26055	-2.72097	-2.43792	-0.933943	-1.3912	-2.99188	-1.95984	-2.00739	1.9761e-07
O43681	ATPase ASNA1 (EC 3.6.-.-) (Arsenical pump-driving ATPase) (Arsenite-stimulated ATPase) (Transmembrane domain recognition complex 40 kDa ATPase subunit) (hARSA-I) (hASNA-I)	0.198748	-0.129703	-0.291083	0.0399071	-0.381762	0.571791	0.132014	-0.642008	-0.0830403	0.569851
O43684	Mitotic checkpoint protein BUB3	1.27831	0.0106884	0.93795	0.36429	NA	0.887774	0.633473	0.243182	0.624449	0.0022583
O43707	Alpha-actinin-4 (Non-muscle alpha-actinin 4)	-0.404106	-0.661048	0.00887941	0.0277624	0.387544	-1.07161	-0.237504	-0.924708	-0.378084	0.0377952
O43716	Glutamyl-tRNA(Gln) amidotransferase subunit C, mitochondrial (Glu-AdT subunit C) (EC 6.3.5.-) (Protein 15E1.2)	-1.46983	-0.743228	-0.743165	-1.36035	NA	0.709283	-0.634823	-1.2929	-0.803897	0.00327936
O43760	Synaptogyrin-2 (Cellugyrin)	1.85659	2.02508	2.60897	2.21323	2.16628	0.0805423	2.27321	-1.19377	1.24812	0.00770998
O43765	Small glutamine-rich tetratricopeptide repeat-containing protein alpha (Alpha-SGT) (Vpu-binding protein) (UBP)	-0.0204318	0.830712	0.128894	-0.28859	-1.06989	0.581387	-0.0945387	-0.128821	0.0229606	0.899116
O43768	Alpha-endosulfine (ARPP-19e)	1.10113	0.884623	0.763238	0.861726	0.698658	0.37387	0.411078	0.377538	0.694016	9.92223e-05
O43776	Asparagine--tRNA ligase, cytoplasmic (EC 6.1.1.22) (Asparaginyl-tRNA synthetase) (AsnRS)	0.364001	0.225739	-0.0395748	0.258392	0.118816	0.295348	-0.112016	-0.447844	0.0679733	0.598919
O43813	LanC-like protein 1 (40 kDa erythrocyte membrane protein) (p40)	0.802294	0.582233	0.0172055	0.7116	0.735868	0.674204	0.662931	-0.0201999	0.504742	0.00235721
O43852	Calumenin (Crocalbin) (IEF SSP 9302)	1.15035	0.809677	1.48874	1.39012	1.11555	0.3274	0.529323	0.580914	0.929971	2.96788e-05
O43865	Adenosylhomocysteinase 2 (AdoHcyase 2) (EC 3.3.1.1) (DC-expressed AHCY-like molecule) (IP(3)Rs binding protein released with IP(3)) (IRBIT) (S-adenosyl-L-homocysteine hydrolase 2) (S-adenosylhomocysteine hydrolase-like protein 1)	-0.112699	NA	-0.169028	-0.163165	-0.199501	-0.405723	-0.405086	-0.698485	-0.306929	0.034617
O43895	Xaa-Pro aminopeptidase 2 (EC 3.4.11.9) (Aminoacylproline aminopeptidase) (Membrane-bound aminopeptidase P) (Membrane-bound APP) (Membrane-bound AmP) (mAmP) (X-Pro aminopeptidase 2)	-1.17697	-0.147725	-0.894203	-1.62701	0.136716	-0.695587	-1.87938	-2.5278	-1.21589	0.000409098
O43920	NADH dehydrogenase [ubiquinone] iron-sulfur protein 5 (Complex I-15 kDa) (CI-15 kDa) (NADH-ubiquinone oxidoreductase 15 kDa subunit)	-2.32072	-2.35714	-3.31341	-3.03748	-1.8384	-1.93441	-2.76288	-2.77522	-2.52424	1.14428e-09
O60218	Aldo-keto reductase family 1 member B10 (EC 1.1.1.-) (ARL-1) (Aldose reductase-like) (Aldose reductase-related protein) (ARP) (hARP) (Small intestine reductase) (SI reductase)	-4.45285	NA	-2.52152	0.803106	-1.52203	-0.573308	-5.82118	-1.13027	-1.99395	0.00603963
O60220	Mitochondrial import inner membrane translocase subunit Tim8 A (Deafness dystonia protein 1) (X-linked deafness dystonia protein)	-0.184647	-0.798127	-0.698322	-1.05802	0.0605461	1.70051	-0.994434	-1.18789	-0.43906	0.112175
O60256	Phosphoribosyl pyrophosphate synthase-associated protein 2 (PRPP synthase-associated protein 2) (41 kDa phosphoribosypyrophosphate synthetase-associated protein) (PAP41)	1.4381	0.668883	1.87374	0.934187	0.227607	1.45915	1.09618	0.549282	1.02146	4.52191e-05
O60271	C-Jun-amino-terminal kinase-interacting protein 4 (JIP-4) (JNK-interacting protein 4) (Cancer/testis antigen 89) (CT89) (Human lung cancer oncogene 6 protein) (HLC-6) (JNK-associated leucine-zipper protein) (JLP) (Mitogen-activated protein kinase 8-interacting protein 4) (Proliferation-inducing protein 6) (Protein highly expressed in testis) (PHET) (Sperm surface protein) (Sperm-associated antige…	0.119217	NA	-0.160083	NA	1.82767	0.29507	1.54408	-0.428035	0.452374	0.13079
O60313	Dynamin-like 120 kDa protein, mitochondrial (EC 3.6.5.5) (Optic atrophy protein 1) [Cleaved into: Dynamin-like 120 kDa protein, form S1]	-0.601215	-0.261336	NA	NA	-0.353233	-1.157	-0.983975	-1.47794	-0.845127	0.000696062
O60493	Sorting nexin-3 (Protein SDP3)	-0.251351	0.70688	0.0204415	-0.0315604	-1.2053	0.718593	0.575924	-0.250477	0.0477124	0.806267
O60494	Cubilin (460 kDa receptor) (Intestinal intrinsic factor receptor) (Intrinsic factor-cobalamin receptor) (Intrinsic factor-vitamin B12 receptor)	-1.51162	-0.984935	-0.860101	-1.95649	-0.779209	0.226396	-0.0239528	-2.4938	-1.16453	0.000712638
O60504	Vinexin (SH3-containing adapter molecule 1) (SCAM-1) (Sorbin and SH3 domain-containing protein 3)	-0.171191	-0.320174	-0.189168	0.798321	NA	-0.462734	-0.184069	-0.28155	-0.0869216	0.593674
O60506	Heterogeneous nuclear ribonucleoprotein Q (hnRNP Q) (Glycine- and tyrosine-rich RNA-binding protein) (GRY-RBP) (NS1-associated protein 1) (Synaptotagmin-binding, cytoplasmic RNA-interacting protein)	0.343989	0.785107	0.930355	0.614408	-0.455629	0.545196	0.686537	0.316546	0.497755	0.00572627
O60547	GDP-mannose 4,6 dehydratase (EC 4.2.1.47) (GDP-D-mannose dehydratase) (GMD)	NA	0.880999	0.671837	0.901312	NA	-0.832747	0.570502	-0.190425	0.315399	0.181337
O60613	15 kDa selenoprotein	0.550279	-0.149722	1.42866	0.316188	-0.0972615	1.42441	-0.364487	0.24732	0.444383	0.0441515
O60664	Perilipin-3 (47 kDa mannose 6-phosphate receptor-binding protein) (47 kDa MPR-binding protein) (Cargo selection protein TIP47) (Mannose-6-phosphate receptor-binding protein 1) (Placental protein 17) (PP17)	1.78473	1.06719	0.877647	1.51182	1.50822	0.483689	0.292365	0.873001	1.07427	2.27418e-05
O60701	UDP-glucose 6-dehydrogenase (UDP-Glc dehydrogenase) (UDP-GlcDH) (UDPGDH) (EC 1.1.1.22)	-0.499732	-0.76647	-0.351576	0.16593	-0.75727	0.177787	-0.303959	-0.564427	-0.340822	0.0307637
O60716	Catenin delta-1 (Cadherin-associated Src substrate) (CAS) (p120 catenin) (p120(ctn)) (p120(cas))	0.528284	0.26723	0.420915	0.675067	-0.383484	0.780939	0.532434	-0.732399	0.194814	0.290401
O60749	Sorting nexin-2 (Transformation-related gene 9 protein) (TRG-9)	-0.370051	0.0765016	-0.604808	-0.065114	0.204536	-0.209335	-0.265153	-0.439783	-0.190694	0.155253
O60763	General vesicular transport factor p115 (Protein USO1 homolog) (Transcytosis-associated protein) (TAP) (Vesicle-docking protein)	0.379081	1.02232	-0.715282	0.696531	1.13859	0.478771	0.50082	0.148625	0.466092	0.0204133
O60784	Target of Myb protein 1	0.176262	0.393791	0.386757	0.0934311	NA	0.446826	0.00634224	-0.65764	0.0731088	0.647407
O60832	H/ACA ribonucleoprotein complex subunit 4 (EC 5.4.99.-) (CBF5 homolog) (Dyskerin) (Nopp140-associated protein of 57 kDa) (Nucleolar protein NAP57) (Nucleolar protein family A member 4) (snoRNP protein DKC1)	2.05419	1.21842	2.655	1.5318	2.8073	NA	1.54685	NA	1.96893	8.89691e-06
O60936	Nucleolar protein 3 (Apoptosis repressor with CARD) (Muscle-enriched cytoplasmic protein) (Myp) (Nucleolar protein of 30 kDa) (Nop30)	2.64172	2.30988	1.93145	2.2478	3.66991	1.68695	0.705483	2.21324	2.22405	3.15665e-07
O75083	WD repeat-containing protein 1 (Actin-interacting protein 1) (AIP1) (NORI-1)	0.788631	0.206338	0.221027	0.181626	0.127125	-0.373467	0.0982837	0.0127374	0.185753	0.188919
O75131	Copine-3 (Copine III)	0.304136	0.794648	0.572575	0.976315	0.609052	0.486845	0.827272	0.0558612	0.564367	0.000782838
O75208	Ubiquinone biosynthesis protein COQ9, mitochondrial	-1.64798	-2.16408	-2.16318	-1.63531	NA	0.0822204	-0.904787	-1.72705	-1.43631	4.4677e-05
O75306	NADH dehydrogenase [ubiquinone] iron-sulfur protein 2, mitochondrial (EC 1.6.5.3) (EC 1.6.99.3) (Complex I-49kD) (CI-49kD) (NADH-ubiquinone oxidoreductase 49 kDa subunit)	-1.51652	-2.92729	-2.61407	-2.93017	-1.78804	-2.69632	-2.48886	-1.69537	-2.21725	4.57766e-08
O75309	Cadherin-16 (Kidney-specific cadherin) (Ksp-cadherin)	-2.52201	-2.153	-3.69202	-2.6168	-1.59487	-2.38696	-1.92781	-2.55589	-2.40095	8.55329e-09
O75340	Programmed cell death protein 6 (Apoptosis-linked gene 2 protein) (Probable calcium-binding protein ALG-2)	1.33214	0.607882	0.903221	1.13573	0.910585	0.656578	1.77633	0.80216	1.03595	6.73455e-06
O75347	Tubulin-specific chaperone A (TCP1-chaperonin cofactor A) (Tubulin-folding cofactor A) (CFA)	0.737686	1.0653	1.30289	NA	2.03301	1.3414	0.75599	0.174149	0.997664	0.000236556
O75356	Ectonucleoside triphosphate diphosphohydrolase 5 (NTPDase 5) (EC 3.6.1.6) (CD39 antigen-like 4) (ER-UDPase) (Guanosine-diphosphatase ENTPD5) (GDPase ENTPD5) (EC 3.6.1.42) (Nucleoside diphosphatase) (Uridine-diphosphatase ENTPD5) (UDPase ENTPD5)	-2.20038	-2.17946	-1.50171	-1.93987	-1.36099	-0.0365282	-0.9428	-1.65673	-1.45316	8.74418e-06
O75367	Core histone macro-H2A.1 (Histone macroH2A1) (mH2A1) (Histone H2A.y) (H2A/y) (Medulloblastoma antigen MU-MB-50.205)	1.48257	0.926175	1.91239	0.815658	2.11765	1.41819	0.749644	0.283896	1.15409	4.30617e-05
O75368	SH3 domain-binding glutamic acid-rich-like protein	0.906885	0.803833	1.0024	0.694928	0.756592	0.541448	0.415063	0.483541	0.720552	4.08107e-05
O75369	Filamin-B (FLN-B) (ABP-278) (ABP-280 homolog) (Actin-binding-like protein) (Beta-filamin) (Filamin homolog 1) (Fh1) (Filamin-3) (Thyroid autoantigen) (Truncated actin-binding protein) (Truncated ABP)	0.208867	-0.12243	0.480323	0.0932408	2.64499	-0.691594	0.306363	-0.814263	0.187553	0.525857
O75380	NADH dehydrogenase [ubiquinone] iron-sulfur protein 6, mitochondrial (Complex I-13kD-A) (CI-13kD-A) (NADH-ubiquinone oxidoreductase 13 kDa-A subunit)	-2.36109	-2.72092	-2.28976	-2.75229	-2.85114	-1.50094	-2.84282	-2.39361	-2.41216	1.09185e-09
O75390	Citrate synthase, mitochondrial (EC 2.3.3.1) (Citrate (Si)-synthase)	-1.02758	-0.984469	-1.31235	-1.44101	-0.916273	-0.552757	-1.47608	-1.40915	-1.12579	1.21101e-06
O75396	Vesicle-trafficking protein SEC22b (ER-Golgi SNARE of 24 kDa) (ERS-24) (ERS24) (SEC22 vesicle-trafficking protein homolog B) (SEC22 vesicle-trafficking protein-like 1)	1.02653	0.555268	0.676367	0.70944	0.553663	0.432261	0.663333	0.0168039	0.560802	0.000756223
O75431	Metaxin-2 (Mitochondrial outer membrane import complex protein 2)	-0.760807	-1.00655	-1.07184	-1.77384	-1.75554	0.193895	-1.499	-1.14169	-1.06226	9.18372e-05
O75436	Vacuolar protein sorting-associated protein 26A (Vesicle protein sorting 26A) (hVPS26)	NA	0.250446	0.162262	-0.0423411	-0.0293928	-0.371191	0.0900316	-0.51339	-0.0712779	0.612776
O75489	NADH dehydrogenase [ubiquinone] iron-sulfur protein 3, mitochondrial (EC 1.6.5.3) (EC 1.6.99.3) (Complex I-30kD) (CI-30kD) (NADH-ubiquinone oxidoreductase 30 kDa subunit)	-2.09888	-1.97321	-2.29794	-2.70287	-2.43484	-1.79027	-2.35375	-1.86671	-2.10983	1.96532e-09
O75521	Enoyl-CoA delta isomerase 2, mitochondrial (EC 5.3.3.8) (DRS-1) (Delta(3),delta(2)-enoyl-CoA isomerase) (D3,D2-enoyl-CoA isomerase) (Diazepam-binding inhibitor-related protein 1) (DBI-related protein 1) (Dodecenoyl-CoA isomerase) (Hepatocellular carcinoma-associated antigen 88) (Peroxisomal 3,2-trans-enoyl-CoA isomerase) (pECI) (Renal carcinoma antigen NY-REN-1)	-2.43247	-2.61592	-3.76771	-2.05016	-1.20725	-1.7999	-2.14185	-2.34005	-2.2554	8.17242e-08
O75533	Splicing factor 3B subunit 1 (Pre-mRNA-splicing factor SF3b 155 kDa subunit) (SF3b155) (Spliceosome-associated protein 155) (SAP 155)	0.491497	1.01719	1.07714	1.45037	0.73613	-0.355338	0.808794	0.00205008	0.625181	0.00423581
O75608	Acyl-protein thioesterase 1 (APT-1) (hAPT1) (EC 3.1.2.-) (Lysophospholipase 1) (Lysophospholipase I) (LPL-I) (LysoPLA I)	-0.524193	0.18478	0.00887941	-0.376963	-0.740912	0.247222	-0.073912	-1.01042	-0.322134	0.0598481
O75643	U5 small nuclear ribonucleoprotein 200 kDa helicase (EC 3.6.4.13) (Activating signal cointegrator 1 complex subunit 3-like 1) (BRR2 homolog) (U5 snRNP-specific 200 kDa protein) (U5-200KD)	0.867676	NA	1.14688	NA	1.30161	0.184981	0.711692	-0.152119	0.615048	0.0103557
O75746	Calcium-binding mitochondrial carrier protein Aralar1 (Mitochondrial aspartate glutamate carrier 1) (Solute carrier family 25 member 12)	0.300917	-0.894404	-0.98844	-1.062	-1.01763	-1.14757	-0.842406	-0.91127	-0.786371	0.000248176
O75781	Paralemmin-1 (Paralemmin)	-1.72699	-1.07871	NA	-1.35551	-1.40737	-0.120732	NA	-0.953153	-1.02841	0.000333771
O75874	Isocitrate dehydrogenase [NADP] cytoplasmic (IDH) (EC 1.1.1.42) (Cytosolic NADP-isocitrate dehydrogenase) (IDP) (NADP(+)-specific ICDH) (Oxalosuccinate decarboxylase)	-1.84055	-1.75733	-1.43463	-1.45136	-2.07133	-0.813602	-1.16228	-1.60364	-1.4824	1.56151e-07
O75891	Cytosolic 10-formyltetrahydrofolate dehydrogenase (10-FTHFDH) (FDH) (EC 1.5.1.6) (Aldehyde dehydrogenase family 1 member L1)	-2.6533	-1.50827	-3.02456	-1.97499	0.221183	-0.488318	-0.870646	-1.54404	-1.44336	0.000230451
O75915	PRA1 family protein 3 (ADP-ribosylation factor-like protein 6-interacting protein 5) (ARL-6-interacting protein 5) (Aip-5) (Cytoskeleton-related vitamin A-responsive protein) (Dermal papilla-derived protein 11) (GTRAP3-18) (Glutamate transporter EAAC1-interacting protein) (JM5) (Prenylated Rab acceptor protein 2) (Protein JWa) (Putative MAPK-activating protein PM27)	1.18725	1.19138	1.0248	0.757381	0.886715	0.626289	1.24299	0.948057	1.0233	1.51572e-06
O75936	Gamma-butyrobetaine dioxygenase (EC 1.14.11.1) (Gamma-butyrobetaine hydroxylase) (Gamma-BBH) (Gamma-butyrobetaine,2-oxoglutarate dioxygenase)	-3.28301	-1.32209	-1.04449	-2.28534	-1.70656	0.38061	0.0831128	-1.25954	-1.25557	0.0014106
O75947	ATP synthase subunit d, mitochondrial (ATPase subunit d)	-1.56651	-2.00808	-1.55712	-2.64971	-4.17307	-1.68477	-1.78854	-1.88788	-2.08965	1.21375e-06
O75964	ATP synthase subunit g, mitochondrial (ATPase subunit g)	-0.984878	-1.57492	-1.34681	-1.19308	-0.328603	-0.867314	-0.918699	-1.80715	-1.1591	5.20369e-06
O76094	Signal recognition particle subunit SRP72 (SRP72) (Signal recognition particle 72 kDa protein)	1.47124	NA	0.919793	0.695332	NA	0.341111	0.641324	0.0267928	0.64559	0.00489225
O94760	N(G),N(G)-dimethylarginine dimethylaminohydrolase 1 (DDAH-1) (Dimethylarginine dimethylaminohydrolase 1) (EC 3.5.3.18) (DDAHI) (Dimethylargininase-1)	-0.523164	-0.696899	-0.40743	-0.979584	-0.889689	0.519423	-0.313321	-1.29971	-0.610372	0.00376124
O94819	Kelch repeat and BTB domain-containing protein 11 (Chronic myelogenous leukemia-associated protein) (Kelch domain-containing protein 7B)	0.0407972	0.960028	-0.322498	-0.200205	0.467275	0.955277	0.598589	-0.281194	0.259291	0.150474
O94826	Mitochondrial import receptor subunit TOM70 (Mitochondrial precursor proteins import receptor) (Translocase of outer membrane 70 kDa subunit) (Translocase of outer mitochondrial membrane protein 70)	0.343769	0.138232	NA	-0.654418	NA	0.196359	0.563532	-0.796847	-0.0870684	0.667115
O94875	Sorbin and SH3 domain-containing protein 2 (Arg-binding protein 2) (ArgBP2) (Arg/Abl-interacting protein 2) (Sorbin)	0.466643	0.506603	0.485779	-1.43772	1.94258	-0.0468741	-0.486797	-0.293135	0.137853	0.607436
O94903	Proline synthase co-transcribed bacterial homolog protein	-0.615365	-0.12793	-0.221867	-0.466961	-0.421684	0.219388	-0.0797758	-0.574538	-0.274059	0.0515127
O94925	Glutaminase kidney isoform, mitochondrial (GLS) (EC 3.5.1.2) (K-glutaminase) (L-glutamine amidohydrolase)	-2.66364	-2.60041	-2.33981	-2.64871	-1.08382	-2.03329	-2.30485	-2.36429	-2.22293	5.92013e-09
O94973	AP-2 complex subunit alpha-2 (100 kDa coated vesicle protein C) (Adaptor protein complex AP-2 subunit alpha-2) (Adaptor-related protein complex 2 subunit alpha-2) (Alpha-adaptin C) (Alpha2-adaptin) (Clathrin assembly protein complex 2 alpha-C large chain) (Huntingtin yeast partner J) (Huntingtin-interacting protein 9) (HIP-9) (Huntingtin-interacting protein J) (Plasma membrane adaptor HA2/AP2 ada…	-0.422266	NA	-0.147643	0.15954	0.390631	NA	0.462545	-0.498353	-0.0224511	0.89619
O94979	Protein transport protein Sec31A (ABP125) (ABP130) (SEC31-like protein 1) (SEC31-related protein A) (Web1-like protein)	0.3186	-0.00943783	-0.207801	0.0903891	-0.199599	0.122599	-1.59838	-0.20389	-0.166074	0.380565
O95154	Aflatoxin B1 aldehyde reductase member 3 (EC 1.-.-.-) (AFB1 aldehyde reductase 2) (AFB1-AR 2)	-4.4251	-2.70233	-2.16956	-2.03787	-1.98052	-0.45093	-0.859976	-2.30358	-2.09297	1.44355e-05
O95168	NADH dehydrogenase [ubiquinone] 1 beta subcomplex subunit 4 (Complex I-B15) (CI-B15) (NADH-ubiquinone oxidoreductase B15 subunit)	-1.55652	-2.25298	-1.85071	-2.52997	-2.05891	-1.10354	-2.2142	-2.19324	-1.95073	1.10622e-08
O95202	LETM1 and EF-hand domain-containing protein 1, mitochondrial (Leucine zipper-EF-hand-containing transmembrane protein 1)	-1.16914	-0.807912	-0.976405	NA	-0.602172	-0.571861	-0.960842	-1.33708	-0.92072	2.12447e-05
O95292	Vesicle-associated membrane protein-associated protein B/C (VAMP-B/VAMP-C) (VAMP-associated protein B/C) (VAP-B/VAP-C)	-0.0943209	0.16106	0.496629	-0.135256	-0.544867	0.244266	-0.0380048	-0.612871	-0.082166	0.571975
O95295	SNARE-associated protein Snapin (Biogenesis of lysosome-related organelles complex 1 subunit 7) (BLOC-1 subunit 7) (Synaptosomal-associated protein 25-binding protein) (SNAP-associated protein)	1.21653	1.47648	0.779518	1.38269	1.13086	0.581032	0.84048	1.02362	1.09462	1.79877e-06
O95299	NADH dehydrogenase [ubiquinone] 1 alpha subcomplex subunit 10, mitochondrial (Complex I-42kD) (CI-42kD) (NADH-ubiquinone oxidoreductase 42 kDa subunit)	-1.31094	-2.31958	-1.21722	-1.78762	-2.57808	-2.1102	-2.23436	-1.74231	-1.84954	5.14112e-08
O95302	Peptidyl-prolyl cis-trans isomerase FKBP9 (PPIase FKBP9) (EC 5.2.1.8) (63 kDa FK506-binding protein) (63 kDa FKBP) (FKBP-63) (FK506-binding protein 9) (FKBP-9) (Rotamase)	0.887461	1.08589	1.53684	1.43067	NA	0.738963	1.2223	NA	1.15035	5.71446e-05
O95336	6-phosphogluconolactonase (6PGL) (EC 3.1.1.31)	0.88677	0.633851	0.70573	0.618374	0.498356	0.634426	0.907407	-0.141564	0.555392	0.00132637
O95373	Importin-7 (Imp7) (Ran-binding protein 7) (RanBP7)	0.325886	0.117661	1.53134	NA	0.0339931	0.213465	1.36703	-0.564427	0.357158	0.144371
O95428	Papilin	-1.51147	-0.457758	-0.840119	-1.15974	-0.0538144	NA	-0.656144	NA	-0.779839	0.00402798
O95433	Activator of 90 kDa heat shock protein ATPase homolog 1 (AHA1) (p38)	0.198349	-0.0996162	-0.279945	-0.296746	NA	-0.684774	-0.0217788	-1.63013	-0.506003	0.0312319
O95571	Persulfide dioxygenase ETHE1, mitochondrial (EC 1.13.11.18) (Ethylmalonic encephalopathy protein 1) (Hepatoma subtracted clone one protein) (Sulfur dioxygenase ETHE1)	0.466402	-0.946665	-0.433088	-1.78066	-1.25984	0.262769	-0.334496	-1.25266	-0.681572	0.00851314
O95747	Serine/threonine-protein kinase OSR1 (EC 2.7.11.1) (Oxidative stress-responsive 1 protein)	0.299418	0.427524	0.517941	-0.745763	0.157718	-0.337248	-0.135129	-0.286645	0.000879385	0.99545
O95782	AP-2 complex subunit alpha-1 (100 kDa coated vesicle protein A) (Adaptor protein complex AP-2 subunit alpha-1) (Adaptor-related protein complex 2 subunit alpha-1) (Alpha-adaptin A) (Alpha1-adaptin) (Clathrin assembly protein complex 2 alpha-A large chain) (Plasma membrane adaptor HA2/AP2 adaptin alpha A subunit)	0.593726	0.404866	0.574159	0.64407	-0.270993	0.121982	0.597352	-0.660198	0.193501	0.263042
O95810	Serum deprivation-response protein (Cavin-2) (PS-p68) (Phosphatidylserine-binding protein)	-1.20071	1.10687	0.938375	0.0595723	0.846914	0.269444	0.200034	-0.0539454	0.278817	0.205441
O95822	Malonyl-CoA decarboxylase, mitochondrial (MCD) (EC 4.1.1.9)	-0.763218	-1.53905	-1.43866	0.344789	NA	-0.56858	-0.792653	-1.78818	-0.992125	0.000721408
O95831	Apoptosis-inducing factor 1, mitochondrial (EC 1.1.1.-) (Programmed cell death protein 8)	-1.53513	-1.82575	-1.96309	-2.39725	-1.62633	-1.26267	-1.10546	-2.20533	-1.74773	3.5029e-08
O95834	Echinoderm microtubule-associated protein-like 2 (EMAP-2) (HuEMAP-2)	0.767864	0.0352543	0.0305555	0.680918	NA	0.0966849	0.744658	0.00103911	0.344344	0.0404299
O95861	3'(2'),5'-bisphosphate nucleotidase 1 (EC 3.1.3.7) (Bisphosphate 3'-nucleotidase 1) (PAP-inositol 1,4-phosphatase) (PIP)	-0.689514	0.407924	0.0181037	-0.305217	-0.0834536	0.435137	0.19118	-1.08787	-0.200537	0.273051
O95865	N(G),N(G)-dimethylarginine dimethylaminohydrolase 2 (DDAH-2) (Dimethylarginine dimethylaminohydrolase 2) (EC 3.5.3.18) (DDAHII) (Dimethylargininase-2) (Protein G6a) (S-phase protein)	0.275952	-0.0890704	0.623469	-0.286836	-0.563363	-0.167177	-0.16902	-0.498251	-0.108423	0.463623
O95881	Thioredoxin domain-containing protein 12 (EC 1.8.4.2) (Endoplasmic reticulum resident protein 18) (ER protein 18) (ERp18) (Endoplasmic reticulum resident protein 19) (ER protein 19) (ERp19) (Thioredoxin-like protein p19) (hTLP19)	NA	0.86575	1.03212	0.738567	NA	0.974827	0.416684	0.650182	0.817864	0.000161928
O95954	Formimidoyltransferase-cyclodeaminase (Formiminotransferase-cyclodeaminase) (FTCD) (LCHC1) [Includes: Glutamate formimidoyltransferase (EC 2.1.2.5) (Glutamate formiminotransferase) (Glutamate formyltransferase); Formimidoyltetrahydrofolate cyclodeaminase (EC 4.3.1.4) (Formiminotetrahydrofolate cyclodeaminase)]	-5.1924	-1.83912	-1.99949	-1.86285	-2.84095	0.404868	-2.406	-1.68037	-2.07777	0.000170375
O96000	NADH dehydrogenase [ubiquinone] 1 beta subcomplex subunit 10 (Complex I-PDSW) (CI-PDSW) (NADH-ubiquinone oxidoreductase PDSW subunit)	-1.84585	-2.47167	-2.42383	-1.95633	NA	-1.88855	-1.93926	-1.70062	-1.94125	2.96291e-08
O96009	Napsin-A (EC 3.4.23.-) (Aspartyl protease 4) (ASP4) (Asp 4) (Napsin-1) (TA01/TA02)	-3.06668	-1.04887	-3.34937	-2.72665	-1.91342	-1.71408	-1.51458	-1.25169	-1.93781	4.54647e-06
P00167	Cytochrome b5 (Microsomal cytochrome b5 type A) (MCB5)	-0.782916	-0.768096	-0.3369	-1.18145	-0.784301	0.957299	-0.698	-1.01657	-0.581195	0.0104684
P00325	Alcohol dehydrogenase 1B (EC 1.1.1.1) (Alcohol dehydrogenase subunit beta)	-2.5432	-2.16963	-3.28829	-1.70186	-2.77389	-4.50366	-2.75513	-1.26279	-2.42939	2.39175e-06
P00338	L-lactate dehydrogenase A chain (LDH-A) (EC 1.1.1.27) (Cell proliferation-inducing gene 19 protein) (LDH muscle subunit) (LDH-M) (Renal carcinoma antigen NY-REN-59)	3.26818	2.76117	2.74754	3.22411	4.21799	1.54597	2.77056	2.31897	2.84113	7.11142e-09
P00352	Retinal dehydrogenase 1 (RALDH 1) (RalDH1) (EC 1.2.1.-) (EC 1.2.1.36) (ALDH-E1) (ALHDII) (Aldehyde dehydrogenase family 1 member A1) (Aldehyde dehydrogenase, cytosolic)	1.36129	1.0126	0.306443	0.455648	2.02897	0.484608	0.462013	-0.344147	0.64667	0.010117
P00367	Glutamate dehydrogenase 1, mitochondrial (GDH 1) (EC 1.4.1.3)	-1.39838	-1.83359	-2.1865	-3.0179	-1.93694	-0.580599	-1.61891	-1.85264	-1.76459	8.08885e-07
P00387	NADH-cytochrome b5 reductase 3 (B5R) (Cytochrome b5 reductase) (EC 1.6.2.2) (Diaphorase-1) [Cleaved into: NADH-cytochrome b5 reductase 3 membrane-bound form; NADH-cytochrome b5 reductase 3 soluble form]	1.33119	1.0657	1.01274	0.859524	0.375484	0.764564	1.51128	0.52901	0.930584	1.79436e-05
P00390	Glutathione reductase, mitochondrial (GR) (GRase) (EC 1.8.1.7)	-1.87906	-0.630793	-1.13872	-0.449431	0.333067	-0.880605	-0.476039	-0.747344	-0.691059	0.00304994
P00403	Cytochrome c oxidase subunit 2 (Cytochrome c oxidase polypeptide II)	-1.99342	-2.07709	-2.37856	-2.25722	-1.94118	-1.86592	-1.89627	-2.15992	-2.03697	2.46789e-10
P00439	Phenylalanine-4-hydroxylase (PAH) (EC 1.14.16.1) (Phe-4-monooxygenase)	-3.38036	-3.40987	-3.47221	-2.57082	-3.28954	-2.60546	-3.44392	-2.52115	-2.97975	2.22628e-10
P00441	Superoxide dismutase [Cu-Zn] (EC 1.15.1.1) (Superoxide dismutase 1) (hSod1)	-0.897409	-0.480491	0.291272	-0.962109	0.694874	0.800675	-0.735761	-1.45444	-0.422343	0.0999016
P00450	Ceruloplasmin (EC 1.16.3.1) (Ferroxidase)	0.364225	0.97055	0.686898	2.61067	-0.739703	-0.125829	0.0338912	0.203419	0.511587	0.0765479
P00488	Coagulation factor XIII A chain (Coagulation factor XIIIa) (EC 2.3.2.13) (Protein-glutamine gamma-glutamyltransferase A chain) (Transglutaminase A chain)	1.08363	-0.0530538	1.25732	1.89807	-0.263627	-1.83833	-0.762634	0.168123	0.228262	0.480604
P00491	Purine nucleoside phosphorylase (PNP) (EC 2.4.2.1) (Inosine phosphorylase) (Inosine-guanosine phosphorylase)	-1.54973	-0.547816	-0.670051	-1.22716	-1.11161	-0.0779033	-0.688301	-1.13763	-0.861234	0.000100651
P00492	Hypoxanthine-guanine phosphoribosyltransferase (HGPRT) (HGPRTase) (EC 2.4.2.8)	2.22887	0.524943	-0.0680374	1.06903	-0.705567	0.230377	0.544271	0.581195	0.598113	0.0258663
P00505	Aspartate aminotransferase, mitochondrial (mAspAT) (EC 2.6.1.1) (EC 2.6.1.7) (Fatty acid-binding protein) (FABP-1) (Glutamate oxaloacetate transaminase 2) (Kynurenine aminotransferase 4) (Kynurenine aminotransferase IV) (Kynurenine--oxoglutarate transaminase 4) (Kynurenine--oxoglutarate transaminase IV) (Plasma membrane-associated fatty acid-binding protein) (FABPpm) (Transaminase A)	-1.55682	-2.14081	-2.28248	-2.01682	-0.569047	-1.48144	-1.82037	-1.81906	-1.6788	2.10965e-07
P00558	Phosphoglycerate kinase 1 (EC 2.7.2.3) (Cell migration-inducing gene 10 protein) (Primer recognition protein 2) (PRP 2)	1.84564	1.61875	1.75205	1.53392	1.84139	1.15216	1.7279	0.78133	1.49236	1.17725e-07
P00734	Prothrombin (EC 3.4.21.5) (Coagulation factor II) [Cleaved into: Activation peptide fragment 1; Activation peptide fragment 2; Thrombin light chain; Thrombin heavy chain]	0.122623	0.764863	0.0568012	2.07636	-1.00768	-0.305148	-0.207786	0.47325	0.31592	0.232824
P00738	Haptoglobin (Zonulin) [Cleaved into: Haptoglobin alpha chain; Haptoglobin beta chain]	0.513307	1.58132	0.684757	3.50862	0.176618	-0.401355	0.136499	0.43817	0.830317	0.0210411
P00740	Coagulation factor IX (EC 3.4.21.22) (Christmas factor) (Plasma thromboplastin component) (PTC) [Cleaved into: Coagulation factor IXa light chain; Coagulation factor IXa heavy chain]	-1.9897	-1.16803	-0.67706	-1.39485	-0.605495	-2.23167	-0.10823	-1.29101	-1.15115	8.51747e-05
P00746	Complement factor D (EC 3.4.21.46) (Adipsin) (C3 convertase activator) (Properdin factor D)	-1.21995	-2.28192	-1.9869	-1.94161	-1.23755	-1.34543	-2.27164	-2.16774	-1.80264	3.06265e-08
P00747	Plasminogen (EC 3.4.21.7) [Cleaved into: Plasmin heavy chain A; Activation peptide; Angiostatin; Plasmin heavy chain A, short form; Plasmin light chain B]	-0.126072	0.849878	0.189827	2.30136	-1.05727	-0.232759	-0.0153462	0.220984	0.30537	0.267759
P00751	Complement factor B (EC 3.4.21.47) (C3/C5 convertase) (Glycine-rich beta glycoprotein) (GBG) (PBF2) (Properdin factor B) [Cleaved into: Complement factor B Ba fragment; Complement factor B Bb fragment]	0.293756	0.455344	0.59237	1.89229	-0.343449	-0.612886	0.0758777	0.0101489	0.307816	0.1738
P00915	Carbonic anhydrase 1 (EC 4.2.1.1) (Carbonate dehydratase I) (Carbonic anhydrase B) (CAB) (Carbonic anhydrase I) (CA-I)	1.2582	2.17921	1.37991	3.89607	0.493593	1.94881	1.99437	1.89277	1.92583	6.03655e-06
P00918	Carbonic anhydrase 2 (EC 4.2.1.1) (Carbonate dehydratase II) (Carbonic anhydrase C) (CAC) (Carbonic anhydrase II) (CA-II)	-1.17997	-0.570178	-0.346491	-0.851625	-0.816134	0.0504308	-0.468476	-1.65718	-0.788896	0.000535624
P00966	Argininosuccinate synthase (EC 6.3.4.5) (Citrulline--aspartate ligase)	-5.16691	-4.71801	-4.46877	-4.2498	-3.80519	-3.60751	-4.76573	-2.49421	-3.9304	5.29168e-09
P01008	Antithrombin-III (ATIII) (Serpin C1)	-0.552107	0.168094	-0.376667	1.59235	-0.443633	-1.35949	-0.157184	-0.710261	-0.239158	0.328078
P01009	Alpha-1-antitrypsin (Alpha-1 protease inhibitor) (Alpha-1-antiproteinase) (Serpin A1) [Cleaved into: Short peptide from AAT (SPAAT)]	-0.807279	0.188876	0.096186	1.85836	-0.267268	-1.14496	-1.0705	-0.143393	-0.115181	0.665858
P01011	Alpha-1-antichymotrypsin (ACT) (Cell growth-inhibiting gene 24/25 protein) (Serpin A3) [Cleaved into: Alpha-1-antichymotrypsin His-Pro-less]	-0.316364	0.920522	0.358727	2.41479	0.388411	-0.0860378	0.0275735	0.85225	0.645429	0.0197775
P01019	Angiotensinogen (Serpin A8) [Cleaved into: Angiotensin-1 (Angiotensin 1-10) (Angiotensin I) (Ang I); Angiotensin-2 (Angiotensin 1-8) (Angiotensin II) (Ang II); Angiotensin-3 (Angiotensin 2-8) (Angiotensin III) (Ang III) (Des-Asp[1]-angiotensin II); Angiotensin-4 (Angiotensin 3-8) (Angiotensin IV) (Ang IV); Angiotensin 1-9; Angiotensin 1-7; Angiotensin 1-5; Angiotensin 1-4]	-0.585127	0.662326	-0.0406103	1.81604	-1.03099	-0.655513	-0.565471	-0.515107	-0.114758	0.654899
P01023	Alpha-2-macroglobulin (Alpha-2-M) (C3 and PZP-like alpha-2-macroglobulin domain-containing protein 5)	0.76269	2.23091	1.52722	3.22427	1.33686	-1.0231	0.994258	0.635786	1.19127	0.00263035
P01024	Complement C3 (C3 and PZP-like alpha-2-macroglobulin domain-containing protein 1) [Cleaved into: Complement C3 beta chain; C3-beta-c (C3bc); Complement C3 alpha chain; C3a anaphylatoxin; Acylation stimulating protein (ASP) (C3adesArg); Complement C3b alpha' chain; Complement C3c alpha' chain fragment 1; Complement C3dg fragment; Complement C3g fragment; Complement C3d fragment; Complement C3f fra…	0.589924	0.530931	0.174125	3.21315	-0.382365	-1.06068	0.314306	0.194939	0.462889	0.173682
P01034	Cystatin-C (Cystatin-3) (Gamma-trace) (Neuroendocrine basic polypeptide) (Post-gamma-globulin)	-1.5616	-2.21744	-2.07805	-2.31654	NA	-1.66997	-1.95407	-2.4401	-2.03514	6.9358e-09
P01042	Kininogen-1 (Alpha-2-thiol proteinase inhibitor) (Fitzgerald factor) (High molecular weight kininogen) (HMWK) (Williams-Fitzgerald-Flaujeac factor) [Cleaved into: Kininogen-1 heavy chain; T-kinin (Ile-Ser-Bradykinin); Bradykinin (Kallidin I); Lysyl-bradykinin (Kallidin II); Kininogen-1 light chain; Low molecular weight growth-promoting factor]	-0.84791	0.218957	-0.326607	1.75989	-0.721715	-0.738386	-0.604637	-0.494774	-0.205913	0.401234
P01111	GTPase NRas (Transforming protein N-Ras)	-0.432873	-0.208646	0.0850382	-0.224914	-0.497723	0.129274	-0.120168	-0.801904	-0.275231	0.0565582
P01591	Immunoglobulin J chain (Joining chain of multimeric IgA and IgM)	-1.45801	0.00873737	-0.117864	1.60762	0.369861	-0.778698	0.231585	-0.363227	-0.0518307	0.834786
P01610	Immunoglobulin kappa variable 1-17 (Ig kappa chain V-I region Gal) (Ig kappa chain V-I region WEA)	NA	1.1727	0.904997	2.11905	-0.564577	-0.174423	0.302272	1.38783	0.866552	0.00926929
P01617	Immunoglobulin kappa variable 2D-28 (Ig kappa chain V-II region FR) (Ig kappa chain V-II region GM607) (Ig kappa chain V-II region MIL) (Ig kappa chain V-II region TEW)	0.0857842	0.55283	-0.147963	2.38057	-0.623453	-0.175427	-0.102995	0.00985836	0.265089	0.307048
P01623	Immunoglobulin kappa variable 3-20 (Ig kappa chain V-III region B6) (Ig kappa chain V-III region GOL) (Ig kappa chain V-III region HAH) (Ig kappa chain V-III region HIC) (Ig kappa chain V-III region IARC/BL41) (Ig kappa chain V-III region NG9) (Ig kappa chain V-III region SIE) (Ig kappa chain V-III region Ti) (Ig kappa chain V-III region WOL)	1.19787	0.829925	2.26579	3.15264	-0.64765	-0.627553	-0.225936	0.637738	0.846367	0.0311399
P01765	Immunoglobulin heavy variable 3-23 (Ig heavy chain V-III region LAY) (Ig heavy chain V-III region POM) (Ig heavy chain V-III region TEI) (Ig heavy chain V-III region TIL) (Ig heavy chain V-III region TUR) (Ig heavy chain V-III region VH26) (Ig heavy chain V-III region WAS) (Ig heavy chain V-III region ZAP)	0.668072	1.02429	0.349089	1.62725	0.914303	-0.642581	0.659159	1.7471	0.943391	0.00186597
P01766	Immunoglobulin heavy variable 3-13 (Ig heavy chain V-III region BRO)	0.520277	0.856948	0.130836	3.02867	0.551672	-0.0893427	0.680435	0.809954	0.855127	0.00561316
P01833	Polymeric immunoglobulin receptor (PIgR) (Poly-Ig receptor) (Hepatocellular carcinoma-associated protein TB6) [Cleaved into: Secretory component]	-1.84091	-2.83149	-1.56692	1.09657	0.212185	-0.965147	-1.37934	-1.63589	-1.12779	0.0037338
P01834	Ig kappa chain C region	0.16842	0.914195	0.511224	3.44041	-0.326009	-0.665404	-0.0141437	0.453064	0.592396	0.0937996
P01857	Ig gamma-1 chain C region	0.27122	1.10193	0.603515	3.32964	0.314249	-0.395768	0.294395	0.663328	0.804731	0.0169069
P01860	Ig gamma-3 chain C region (HDC) (Heavy chain disease protein)	0.104647	0.863515	0.666476	2.90193	-0.0285129	-0.465936	0.286426	0.426102	0.619721	0.0399036
P01861	Ig gamma-4 chain C region	0.313294	1.10294	0.737463	2.31014	-0.303181	-0.370928	0.377463	0.658675	0.653475	0.0163483
P01871	Ig mu chain C region	0.914031	1.65677	0.635272	2.09724	0.770671	-0.53793	-0.0522408	0.480035	0.76007	0.006248
P01876	Ig alpha-1 chain C region	-0.346779	0.11496	0.0768738	2.69197	-0.453746	-0.754727	-0.288218	-0.250719	0.10396	0.721544
P01889	HLA class I histocompatibility antigen, B-7 alpha chain (MHC class I antigen B*7)	2.27359	1.7975	2.1044	2.59114	3.2314	1.71186	2.30675	1.22374	2.09565	4.99346e-08
P01892	HLA class I histocompatibility antigen, A-2 alpha chain (MHC class I antigen A*2)	2.87074	2.25229	2.66071	2.50918	2.06279	2.10288	3.35797	1.94786	2.45656	8.92462e-10
P01903	HLA class II histocompatibility antigen, DR alpha chain (MHC class II antigen DRA)	1.41558	1.87747	1.6385	1.37957	1.47225	1.09506	2.35316	1.66736	1.66256	3.94027e-08
P02042	Hemoglobin subunit delta (Delta-globin) (Hemoglobin delta chain)	1.2138	2.0241	1.53888	4.21234	1.21768	1.73887	2.00399	1.79701	1.99338	3.19668e-06
P02452	Collagen alpha-1(I) chain (Alpha-1 type I collagen)	1.03587	-0.176426	0.036276	1.60819	2.60772	-1.27129	-1.1435	0.0287489	0.35012	0.326152
P02461	Collagen alpha-1(III) chain	1.35214	0.298213	1.45274	2.96628	NA	-0.148594	0.266761	0.843914	1.03401	0.00362682
P02462	Collagen alpha-1(IV) chain [Cleaved into: Arresten]	-1.13691	-1.10735	-0.408633	-0.950109	-0.0966319	-1.18527	-0.489553	-1.38184	-0.860155	8.9763e-05
P02489	Alpha-crystallin A chain (Heat shock protein beta-4) (HspB4) [Cleaved into: Alpha-crystallin A(1-172); Alpha-crystallin A(1-168); Alpha-crystallin A(1-162)]	-3.38395	-2.15657	-3.19226	-3.6551	-3.3037	-2.98239	-3.76626	-2.39399	-2.98127	1.44345e-09
P02511	Alpha-crystallin B chain (Alpha(B)-crystallin) (Heat shock protein beta-5) (HspB5) (Renal carcinoma antigen NY-REN-27) (Rosenthal fiber component)	2.25027	1.53499	0.867915	1.28006	1.62385	1.81687	-0.0025046	0.60676	1.22019	5.35773e-05
P02533	Keratin, type I cytoskeletal 14 (Cytokeratin-14) (CK-14) (Keratin-14) (K14)	0.726747	-0.0368632	0.475627	1.37492	-0.579898	0.669638	-1.17461	0.774133	0.377841	0.1412
P02545	Prelamin-A/C [Cleaved into: Lamin-A/C (70 kDa lamin) (Renal carcinoma antigen NY-REN-32)]	1.90327	0.811846	1.65023	1.29483	2.12919	0.899435	1.29529	-0.0272956	1.14736	0.000122394
P02647	Apolipoprotein A-I (Apo-AI) (ApoA-I) (Apolipoprotein A1) [Cleaved into: Proapolipoprotein A-I (ProapoA-I); Truncated apolipoprotein A-I (Apolipoprotein A-I(1-242))]	-0.487251	0.58403	-0.240462	1.94301	0.00386359	-0.782325	-0.71922	-0.355355	-0.00136926	0.995612
P02649	Apolipoprotein E (Apo-E)	-1.3172	-0.0150196	-0.639166	-0.59914	-0.227566	-1.49782	-1.13246	-0.871055	-0.752638	0.00060669
P02652	Apolipoprotein A-II (Apo-AII) (ApoA-II) (Apolipoprotein A2) [Cleaved into: Proapolipoprotein A-II (ProapoA-II); Truncated apolipoprotein A-II (Apolipoprotein A-II(1-76))]	-0.0581836	1.32127	0.886427	3.53547	NA	-0.0669134	-0.0308878	-0.261591	0.682593	0.0847963
P02654	Apolipoprotein C-I (Apo-CI) (ApoC-I) (Apolipoprotein C1) [Cleaved into: Truncated apolipoprotein C-I]	0.774724	1.27436	-0.202259	NA	1.20653	-1.3572	-0.447573	0.337758	0.290104	0.305449
P02656	Apolipoprotein C-III (Apo-CIII) (ApoC-III) (Apolipoprotein C3)	-0.658052	0.505555	-1.99547	-0.703554	0.0485425	-1.34293	-1.53122	-1.3097	-0.877754	0.00219649
P02671	Fibrinogen alpha chain [Cleaved into: Fibrinopeptide A; Fibrinogen alpha chain]	0.157416	1.53874	0.111249	2.00102	-0.672435	-0.574906	-0.0463708	0.777937	0.49637	0.0844919
P02675	Fibrinogen beta chain [Cleaved into: Fibrinopeptide B; Fibrinogen beta chain]	0.602945	1.44714	0.109525	3.18952	-1.05078	-0.392493	0.117804	1.55368	0.836418	0.0366923
P02679	Fibrinogen gamma chain	0.298669	1.06202	-0.143954	3.43712	-0.527767	-0.633115	0.446744	1.03357	0.711511	0.0584441
P02730	Band 3 anion transport protein (Anion exchange protein 1) (AE 1) (Anion exchanger 1) (Solute carrier family 4 member 1) (CD antigen CD233)	1.03588	2.20885	0.576009	3.82723	-0.0649067	1.44737	1.97514	1.26937	1.54901	0.000220765
P02743	Serum amyloid P-component (SAP) (9.5S alpha-1-glycoprotein) [Cleaved into: Serum amyloid P-component(1-203)]	-0.278785	0.810858	-1.02517	-1.37545	0.658835	1.29833	0.41608	-0.0965317	0.0787075	0.758073
P02747	Complement C1q subcomponent subunit C	2.07581	1.56498	2.14617	2.0359	1.69979	0.215963	0.930838	NA	1.52421	4.97653e-05
P02748	Complement component C9 [Cleaved into: Complement component C9a; Complement component C9b]	-0.645261	-0.588828	-0.450528	0.396686	-0.778817	-1.15532	-0.572395	-1.00014	-0.599779	0.00201567
P02749	Beta-2-glycoprotein 1 (APC inhibitor) (Activated protein C-binding protein) (Anticardiolipin cofactor) (Apolipoprotein H) (Apo-H) (Beta-2-glycoprotein I) (B2GPI) (Beta(2)GPI)	-0.891701	-0.303596	-0.452409	-0.127601	-1.54078	-0.656447	-0.874024	NA	-0.692366	0.00328191
P02750	Leucine-rich alpha-2-glycoprotein (LRG)	-0.426026	0.623862	NA	1.30077	-0.631008	-0.528457	-0.860159	0.116598	0.0136147	0.954628
P02751	Fibronectin (FN) (Cold-insoluble globulin) (CIG) [Cleaved into: Anastellin; Ugl-Y1; Ugl-Y2; Ugl-Y3]	1.36367	1.52901	1.88474	3.11097	1.40055	0.188462	1.47697	1.15586	1.51809	1.34612e-05
P02753	Retinol-binding protein 4 (Plasma retinol-binding protein) (PRBP) (RBP) [Cleaved into: Plasma retinol-binding protein(1-182); Plasma retinol-binding protein(1-181); Plasma retinol-binding protein(1-179); Plasma retinol-binding protein(1-176)]	-2.90433	-1.47774	-2.20851	-2.33531	-1.63622	-2.28774	-0.798697	-2.16739	-1.95406	1.36985e-07
P02760	Protein AMBP [Cleaved into: Alpha-1-microglobulin (Protein HC) (Alpha-1 microglycoprotein) (Complex-forming glycoprotein heterogeneous in charge); Inter-alpha-trypsin inhibitor light chain (ITI-LC) (Bikunin) (EDC1) (HI-30) (Uronic-acid-rich protein); Trypstatin]	-2.15527	-0.570178	-1.45704	-1.00145	-0.725317	-1.36289	-1.98517	-1.89782	-1.40625	2.87247e-06
P02763	Alpha-1-acid glycoprotein 1 (AGP 1) (Orosomucoid-1) (OMD 1)	-1.31048	0.746276	0.00353312	2.22302	0.822537	-0.366541	-1.07957	-0.0641931	0.145237	0.63449
P02765	Alpha-2-HS-glycoprotein (Alpha-2-Z-globulin) (Ba-alpha-2-glycoprotein) (Fetuin-A) [Cleaved into: Alpha-2-HS-glycoprotein chain A; Alpha-2-HS-glycoprotein chain B]	-0.893903	0.322357	-0.524619	2.30546	-2.11656	-0.820482	-0.236099	-0.103263	-0.197071	0.560553
P02766	Transthyretin (ATTR) (Prealbumin) (TBPA)	-1.48657	-0.531564	-0.786142	0.57481	-0.962729	-1.075	-1.28378	-0.378955	-0.656905	0.00618727
P02768	Serum albumin	-0.516916	0.341639	0.254081	2.60361	-0.152117	-0.927521	-0.420186	-0.321466	0.104044	0.722258
P02774	Vitamin D-binding protein (DBP) (VDB) (Gc protein-derived macrophage activating factor) (Gc-MAF) (GcMAF) (Gc-globulin) (Group-specific component) (Gc) (Vitamin D-binding protein-macrophage activating factor) (DBP-maf)	-0.183958	-0.0992716	0.129476	1.8166	-1.45182	-0.389815	0.0854544	0.221405	0.0829131	0.745335
P02787	Serotransferrin (Transferrin) (Beta-1 metal-binding globulin) (Siderophilin)	-0.301054	0.279162	0.205496	2.64463	-0.76495	-1.07871	-0.471108	-0.1995	0.0568009	0.852693
P02788	Lactotransferrin (Lactoferrin) (EC 3.4.21.-) (Growth-inhibiting protein 12) (Talalactoferrin) [Cleaved into: Lactoferricin-H (Lfcin-H); Kaliocin-1; Lactoferroxin-A; Lactoferroxin-B; Lactoferroxin-C]	0.625849	0.69805	1.72669	1.80094	0.344563	-0.0329892	1.44938	1.09823	1.02285	0.000194485
P02790	Hemopexin (Beta-1B-glycoprotein)	-0.664213	0.481905	0.460532	2.25771	-0.681839	-0.521371	-0.432758	-0.240009	0.0907433	0.737567
P02792	Ferritin light chain (Ferritin L subunit)	-1.3628	-0.646737	0.147839	3.46571	0.390557	1.62844	-1.27504	1.62291	0.665615	0.154683
P02794	Ferritin heavy chain (Ferritin H subunit) (EC 1.16.3.1) (Cell proliferation-inducing gene 15 protein) [Cleaved into: Ferritin heavy chain, N-terminally processed]	2.21835	0.480617	3.25635	4.11936	3.19652	2.49268	0.495143	1.83655	2.25876	1.35005e-05
P04003	C4b-binding protein alpha chain (C4bp) (Proline-rich protein) (PRP)	NA	1.34865	-1.84316	1.8843	-1.10229	-1.01886	-0.620096	-0.0795658	-0.13923	0.707893
P04004	Vitronectin (VN) (S-protein) (Serum-spreading factor) (V75) [Cleaved into: Vitronectin V65 subunit; Vitronectin V10 subunit; Somatomedin-B]	-1.06934	-0.290753	-1.16709	-0.0919752	-1.06131	-1.11075	-1.12686	-0.125519	-0.641374	0.0039296
P04040	Catalase (EC 1.11.1.6)	-2.0319	-1.11376	-1.9996	-1.0751	-2.20265	-0.555227	-0.897395	-1.60497	-1.40987	3.47631e-06
P04062	Glucosylceramidase (EC 3.2.1.45) (Acid beta-glucosidase) (Alglucerase) (Beta-glucocerebrosidase) (Beta-GC) (D-glucosyl-N-acylsphingosine glucohydrolase) (Imiglucerase)	NA	0.701692	0.569543	0.090864	-0.0802729	-0.0279977	0.293989	0.16524	0.28438	0.0689184
P04066	Tissue alpha-L-fucosidase (EC 3.2.1.51) (Alpha-L-fucosidase I) (Alpha-L-fucoside fucohydrolase 1) (Alpha-L-fucosidase 1)	-0.922087	1.02026	-0.55344	-0.473207	-0.742254	-0.38262	-0.354329	-0.153676	-0.257588	0.189621
P04075	Fructose-bisphosphate aldolase A (EC 4.1.2.13) (Lung cancer antigen NY-LU-1) (Muscle-type aldolase)	1.67131	1.58331	1.54267	1.93746	1.73245	1.47095	1.30951	1.09863	1.53796	1.35721e-08
P04080	Cystatin-B (CPI-B) (Liver thiol proteinase inhibitor) (Stefin-B)	0.508845	0.618893	1.21554	0.616595	1.78288	0.630229	0.630974	-0.251325	0.655338	0.00362663
P04083	Annexin A1 (Annexin I) (Annexin-1) (Calpactin II) (Calpactin-2) (Chromobindin-9) (Lipocortin I) (Phospholipase A2 inhibitory protein) (p35)	3.27937	1.76967	0.977077	2.27259	0.659473	0.29646	1.87003	1.12866	1.53097	5.02965e-05
P04179	Superoxide dismutase [Mn], mitochondrial (EC 1.15.1.1)	2.13908	0.293116	0.54785	0.395394	2.98415	0.0829402	1.93214	-0.541416	0.854287	0.0226653
P04181	Ornithine aminotransferase, mitochondrial (EC 2.6.1.13) (Ornithine delta-aminotransferase) (Ornithine--oxo-acid aminotransferase) [Cleaved into: Ornithine aminotransferase, hepatic form; Ornithine aminotransferase, renal form]	-2.42973	-1.2863	-3.03434	-1.88635	-1.4177	-2.32446	-1.94727	-1.92881	-1.97634	5.58671e-08
P04196	Histidine-rich glycoprotein (Histidine-proline-rich glycoprotein) (HPRG)	0.137568	1.01415	0.0784655	1.56951	-0.823699	-0.127489	-0.169217	-0.195474	0.187231	0.395903
P04208	Immunoglobulin lambda variable 1-47 (Ig lambda chain V-I region HA) (Ig lambda chain V-I region WAH)	0.322619	0.980749	0.316462	3.3007	0.0639439	-1.00988	-0.636387	0.842232	0.602157	0.10248
P04217	Alpha-1B-glycoprotein (Alpha-1-B glycoprotein)	-0.146099	1.09959	0.215042	2.50042	-0.541325	-0.434091	-0.485772	-0.445409	0.19041	0.513951
P04229	HLA class II histocompatibility antigen, DRB1-1 beta chain (MHC class II antigen DRB1*1) (DR-1) (DR1)	1.90083	1.5225	NA	-0.410233	1.47761	0.635094	NA	0.830845	1.02632	0.00174535
P04233	HLA class II histocompatibility antigen gamma chain (HLA-DR antigens-associated invariant chain) (Ia antigen-associated invariant chain) (Ii) (p33) (CD antigen CD74)	2.18652	2.15863	1.76788	2.48246	2.04176	0.958488	2.35599	2.02128	2.04345	1.04348e-08
P04259	Keratin, type II cytoskeletal 6B (Cytokeratin-6B) (CK-6B) (Keratin-6B) (K6B) (Type-II keratin Kb10)	1.46729	-0.798392	0.0832512	0.837887	-0.85338	-0.0237692	-0.0474398	0.815402	0.299222	0.238708
P04264	Keratin, type II cytoskeletal 1 (67 kDa cytokeratin) (Cytokeratin-1) (CK-1) (Hair alpha protein) (Keratin-1) (K1) (Type-II keratin Kb1)	0.864917	0.760901	0.692049	1.52296	0.744885	0.463694	-0.547524	0.722777	0.704908	0.00181556
P04275	von Willebrand factor (vWF) [Cleaved into: von Willebrand antigen 2 (von Willebrand antigen II)]	2.55109	1.9517	3.07734	3.11182	3.89259	1.16368	1.63647	0.914385	2.17891	4.1738e-06
P04406	Glyceraldehyde-3-phosphate dehydrogenase (GAPDH) (EC 1.2.1.12) (Peptidyl-cysteine S-nitrosylase GAPDH) (EC 2.6.99.-)	0.937828	1.395	1.31049	1.46781	2.68846	0.893909	1.16017	0.249942	1.19448	6.48655e-05
P04424	Argininosuccinate lyase (ASAL) (EC 4.3.2.1) (Arginosuccinase)	-1.52755	-0.563574	-1.58161	-0.691344	-0.740979	-0.122398	-0.481586	-1.08529	-0.83143	0.000223765
P04439	HLA class I histocompatibility antigen, A-3 alpha chain (MHC class I antigen A*3)	2.28529	2.78775	2.30191	2.32084	3.5186	1.67168	3.10347	1.52961	2.38283	2.40486e-08
P04632	Calpain small subunit 1 (CSS1) (Calcium-activated neutral proteinase small subunit) (CANP small subunit) (Calcium-dependent protease small subunit) (CDPS) (Calcium-dependent protease small subunit 1) (Calpain regulatory subunit)	0.942201	0.839735	0.343337	0.533168	0.546418	0.406955	0.164076	0.112553	0.488637	0.00222277
P04792	Heat shock protein beta-1 (HspB1) (28 kDa heat shock protein) (Estrogen-regulated 24 kDa protein) (Heat shock 27 kDa protein) (HSP 27) (Stress-responsive protein 27) (SRP27)	1.89157	1.31421	1.19945	1.00691	2.27418	1.85899	1.61416	0.379658	1.36839	6.64567e-06
P04843	Dolichyl-diphosphooligosaccharide--protein glycosyltransferase subunit 1 (EC 2.4.99.18) (Dolichyl-diphosphooligosaccharide--protein glycosyltransferase 67 kDa subunit) (Ribophorin I) (RPN-I) (Ribophorin-1)	0.674583	0.657485	0.767491	0.905032	0.941976	-0.234974	0.535472	-0.239031	0.46286	0.0126716
P04844	Dolichyl-diphosphooligosaccharide--protein glycosyltransferase subunit 2 (EC 2.4.99.18) (Dolichyl-diphosphooligosaccharide--protein glycosyltransferase 63 kDa subunit) (RIBIIR) (Ribophorin II) (RPN-II) (Ribophorin-2)	0.819476	0.492772	1.0027	1.24214	1.84433	-0.364343	0.901268	-0.101112	0.681429	0.00593697
P04899	Guanine nucleotide-binding protein G(i) subunit alpha-2 (Adenylate cyclase-inhibiting G alpha protein)	0.575723	0.569441	0.363171	0.491314	0.40515	-0.112058	0.184639	0.362306	0.399859	0.007107
P05023	Sodium/potassium-transporting ATPase subunit alpha-1 (Na(+)/K(+) ATPase alpha-1 subunit) (EC 3.6.3.9) (Sodium pump subunit alpha-1)	-1.7992	-1.85854	-2.15266	-1.83056	-1.19024	-2.16801	-2.32679	-2.01628	-1.88465	4.53092e-09
P05026	Sodium/potassium-transporting ATPase subunit beta-1 (Sodium/potassium-dependent ATPase subunit beta-1)	-1.91788	-2.04147	-2.08971	-2.18642	-1.087	-1.92054	-3.08982	-2.03812	-2.00137	3.28726e-08
P05062	Fructose-bisphosphate aldolase B (EC 4.1.2.13) (Liver-type aldolase)	-3.78673	-5.34057	-5.12243	-4.92574	-9.69388	-4.36628	-5.718	-2.36166	-4.80891	1.98558e-06
P05090	Apolipoprotein D (Apo-D) (ApoD)	-2.76769	0.741948	-1.78279	-0.28786	0.311879	-0.823878	1.58163	0.230448	-0.241015	0.525225
P05091	Aldehyde dehydrogenase, mitochondrial (EC 1.2.1.3) (ALDH class 2) (ALDH-E2) (ALDHI)	-3.86134	-2.5772	-3.21852	-3.19568	-1.49967	-1.20688	-2.22182	-2.15261	-2.40995	3.12531e-07
P05107	Integrin beta-2 (Cell surface adhesion glycoproteins LFA-1/CR3/p150,95 subunit beta) (Complement receptor C3 subunit beta) (CD antigen CD18)	2.24124	1.99053	-0.512169	1.80708	NA	0.774122	0.600463	1.59702	1.3115	0.000527894
P05109	Protein S100-A8 (Calgranulin-A) (Calprotectin L1L subunit) (Cystic fibrosis antigen) (CFAG) (Leukocyte L1 complex light chain) (Migration inhibitory factor-related protein 8) (MRP-8) (p8) (S100 calcium-binding protein A8) (Urinary stone protein band A) [Cleaved into: Protein S100-A8, N-terminally processed]	1.92841	1.5385	2.2196	2.55662	1.91689	0.598422	2.15379	1.13584	1.73118	4.97742e-07
P05114	Non-histone chromosomal protein HMG-14 (High mobility group nucleosome-binding domain-containing protein 1)	1.45013	0.793864	2.05822	-0.516937	NA	-0.310365	0.750555	0.60676	0.729466	0.0148013
P05141	ADP/ATP translocase 2 (ADP,ATP carrier protein 2) (ADP,ATP carrier protein, fibroblast isoform) (Adenine nucleotide translocator 2) (ANT 2) (Solute carrier family 25 member 5) [Cleaved into: ADP/ATP translocase 2, N-terminally processed]	-1.81882	-2.63285	-1.84445	-2.42388	-2.45262	-1.84437	-1.67183	-1.80538	-1.9892	6.79653e-09
P05154	Plasma serine protease inhibitor (Acrosomal serine protease inhibitor) (Plasminogen activator inhibitor 3) (PAI-3) (PAI3) (Protein C inhibitor) (PCI) (Serpin A5)	-2.35889	-3.36713	-2.32931	-3.31699	-1.986	-1.76376	-3.30802	-1.38571	-2.31164	4.74689e-07
P05155	Plasma protease C1 inhibitor (C1 Inh) (C1Inh) (C1 esterase inhibitor) (C1-inhibiting factor) (Serpin G1)	-0.485761	0.473424	0.262145	2.25592	-0.438922	-1.10681	-0.147844	-0.0122111	0.131608	0.630575
P05156	Complement factor I (EC 3.4.21.45) (C3B/C4B inactivator) [Cleaved into: Complement factor I heavy chain; Complement factor I light chain]	0.192969	0.545807	0.174125	2.51009	-1.07506	-0.976419	-0.351821	-0.463518	0.0543777	0.858013
P05162	Galectin-2 (Gal-2) (Beta-galactoside-binding lectin L-14-II) (HL14) (Lactose-binding lectin 2) (S-Lac lectin 2)	-0.574886	-0.186435	-0.300262	-0.380393	1.36096	1.98437	1.08616	NA	0.427072	0.201036
P05164	Myeloperoxidase (MPO) (EC 1.11.2.2) [Cleaved into: Myeloperoxidase; 89 kDa myeloperoxidase; 84 kDa myeloperoxidase; Myeloperoxidase light chain; Myeloperoxidase heavy chain]	3.3437	1.80325	2.68521	3.2026	0.875493	2.37148	2.98437	1.65822	2.33103	2.11898e-07
P05165	Propionyl-CoA carboxylase alpha chain, mitochondrial (PCCase subunit alpha) (EC 6.4.1.3) (Propanoyl-CoA:carbon dioxide ligase subunit alpha)	-4.31745	-3.88407	-2.05257	-2.36215	-1.57888	-2.31956	-2.76564	-2.09413	-2.56354	3.03745e-07
P05166	Propionyl-CoA carboxylase beta chain, mitochondrial (PCCase subunit beta) (EC 6.4.1.3) (Propanoyl-CoA:carbon dioxide ligase subunit beta)	-3.4736	-3.36669	-3.01516	-3.40795	-1.71565	-2.50952	-2.63493	-2.38866	-2.72267	3.72883e-09
P05198	Eukaryotic translation initiation factor 2 subunit 1 (Eukaryotic translation initiation factor 2 subunit alpha) (eIF-2-alpha) (eIF-2A) (eIF-2alpha)	1.05204	0.425416	0.648841	0.578135	0.121865	0.469659	0.601753	-0.0556122	0.464803	0.00444587
P05362	Intercellular adhesion molecule 1 (ICAM-1) (Major group rhinovirus receptor) (CD antigen CD54)	2.58754	2.10139	2.45102	1.56644	1.79194	1.61318	2.09755	1.00938	1.84717	6.76592e-08
P05387	60S acidic ribosomal protein P2 (Renal carcinoma antigen NY-REN-44)	0.601492	0.503852	0.882513	0.754851	0.731409	0.857387	0.804236	0.154634	0.649083	0.000140421
P05388	60S acidic ribosomal protein P0 (60S ribosomal protein L10E)	0.812753	0.473168	0.568095	0.397155	0.612153	0.283165	0.50996	-0.0569996	0.437688	0.00373635
P05413	Fatty acid-binding protein, heart (Fatty acid-binding protein 3) (Heart-type fatty acid-binding protein) (H-FABP) (Mammary-derived growth inhibitor) (MDGI) (Muscle fatty acid-binding protein) (M-FABP)	-1.93541	-0.787634	-0.850292	-0.584819	-1.46139	-0.872583	-0.0542631	-1.42921	-1.0009	8.61976e-05
P05452	Tetranectin (TN) (C-type lectin domain family 3 member B) (Plasminogen kringle 4-binding protein)	-0.15792	0.0910739	0.142247	1.42656	1.17867	-0.259126	-0.795774	-0.316841	0.154311	0.484823
P05455	Lupus La protein (La autoantigen) (La ribonucleoprotein) (Sjoegren syndrome type B antigen) (SS-B)	0.462322	0.676961	0.73662	0.332831	-0.0537063	0.341398	-0.00195326	-0.082975	0.302807	0.0397762
P05546	Heparin cofactor 2 (Heparin cofactor II) (HC-II) (Protease inhibitor leuserpin-2) (HLS2) (Serpin D1)	-0.870733	1.10415	NA	2.51376	-0.223535	-0.214421	NA	0.330012	0.480854	0.180439
P05556	Integrin beta-1 (Fibronectin receptor subunit beta) (Glycoprotein IIa) (GPIIA) (VLA-4 subunit beta) (CD antigen CD29)	0.447656	-0.0460989	0.886165	0.557903	0.606572	0.0835403	0.407866	-0.207893	0.324951	0.0373433
P05783	Keratin, type I cytoskeletal 18 (Cell proliferation-inducing gene 46 protein) (Cytokeratin-18) (CK-18) (Keratin-18) (K18)	1.12704	0.69781	1.2115	0.000202755	-0.13065	1.36653	0.8373	-0.261471	0.553727	0.0139793
P05787	Keratin, type II cytoskeletal 8 (Cytokeratin-8) (CK-8) (Keratin-8) (K8) (Type-II keratin Kb8)	0.797342	0.337319	1.02217	0.166631	0.00882286	0.58953	0.680223	-0.526169	0.327382	0.0726362
P05937	Calbindin (Calbindin D28) (D-28K) (Vitamin D-dependent calcium-binding protein, avian-type)	-5.02647	-4.21584	-5.03405	-4.89267	-4.36843	-3.68469	-4.05935	-3.25222	-4.15435	1.26697e-10
P06396	Gelsolin (AGEL) (Actin-depolymerizing factor) (ADF) (Brevin)	0.825707	0.618185	0.666617	0.751948	0.2642	-0.522791	0.219318	0.127731	0.386154	0.0254626
P06454	Prothymosin alpha [Cleaved into: Prothymosin alpha, N-terminally processed; Thymosin alpha-1]	-0.775923	-0.0108124	0.767038	-0.002382	NA	-0.546178	-1.42089	0.866489	0.017572	0.949755
P06576	ATP synthase subunit beta, mitochondrial (EC 3.6.3.14)	-1.64498	-1.93479	-1.68373	-1.69702	-0.504621	-1.35166	-1.84456	-1.97409	-1.5792	1.73427e-07
P06702	Protein S100-A9 (Calgranulin-B) (Calprotectin L1H subunit) (Leukocyte L1 complex heavy chain) (Migration inhibitory factor-related protein 14) (MRP-14) (p14) (S100 calcium-binding protein A9)	1.87511	1.25115	2.01469	2.31995	1.69702	0.456696	1.70622	0.815986	1.48328	2.69257e-06
P06703	Protein S100-A6 (Calcyclin) (Growth factor-inducible protein 2A9) (MLN 4) (Prolactin receptor-associated protein) (PRA) (S100 calcium-binding protein A6)	0.267237	0.690137	-1.33356	1.26309	-0.0998816	-0.110694	-0.696979	-0.334568	-0.0325601	0.886476
P06727	Apolipoprotein A-IV (Apo-AIV) (ApoA-IV) (Apolipoprotein A4)	-1.77282	-0.862072	-1.48269	-0.296237	-0.677776	-1.40824	-1.81705	-1.52552	-1.21902	8.13015e-06
P06730	Eukaryotic translation initiation factor 4E (eIF-4E) (eIF4E) (eIF-4F 25 kDa subunit) (mRNA cap-binding protein)	0.718136	0.805365	0.871839	0.260848	0.260566	0.638018	0.544094	0.199239	0.543787	0.000782897
P06733	Alpha-enolase (EC 4.2.1.11) (2-phospho-D-glycerate hydro-lyase) (C-myc promoter-binding protein) (Enolase 1) (MBP-1) (MPB-1) (Non-neural enolase) (NNE) (Phosphopyruvate hydratase) (Plasminogen-binding protein)	0.749146	1.9015	2.12527	1.43329	3.06242	1.18575	2.07444	1.03703	1.66696	2.68282e-06
P06737	Glycogen phosphorylase, liver form (EC 2.4.1.1)	2.89286	2.48139	3.70405	NA	4.08393	2.61256	3.28565	1.83013	2.88968	3.77253e-08
P06744	Glucose-6-phosphate isomerase (GPI) (EC 5.3.1.9) (Autocrine motility factor) (AMF) (Neuroleukin) (NLK) (Phosphoglucose isomerase) (PGI) (Phosphohexose isomerase) (PHI) (Sperm antigen 36) (SA-36)	1.87418	1.54118	1.62944	1.32568	2.35225	0.601994	0.575611	0.615486	1.28089	1.843e-05
P06748	Nucleophosmin (NPM) (Nucleolar phosphoprotein B23) (Nucleolar protein NO38) (Numatrin)	0.737961	0.86501	1.62164	0.783889	1.60519	1.63413	1.16304	0.232616	1.03031	3.83741e-05
P06753	Tropomyosin alpha-3 chain (Gamma-tropomyosin) (Tropomyosin-3) (Tropomyosin-5) (hTM5)	0.143513	0.339536	0.497005	0.565671	1.61135	-0.306981	0.280378	-0.0603241	0.378507	0.0508522
P06756	Integrin alpha-V (Vitronectin receptor subunit alpha) (CD antigen CD51) [Cleaved into: Integrin alpha-V heavy chain; Integrin alpha-V light chain]	1.3452	0.296965	0.646895	0.788704	0.0258587	-0.590414	0.270353	0.242806	0.407324	0.0383951
P06865	Beta-hexosaminidase subunit alpha (EC 3.2.1.52) (Beta-N-acetylhexosaminidase subunit alpha) (Hexosaminidase subunit A) (N-acetyl-beta-glucosaminidase subunit alpha)	-0.871113	-0.234212	-0.55881	-0.44052	-0.938225	-0.21608	-1.31385	-0.687956	-0.616887	0.000897345
P07099	Epoxide hydrolase 1 (EC 3.3.2.9) (Epoxide hydratase) (Microsomal epoxide hydrolase)	-1.98903	-1.23315	-1.4106	-0.824582	-1.46525	-0.843583	-1.08286	-1.0125	-1.16415	3.58335e-06
P07148	Fatty acid-binding protein, liver (Fatty acid-binding protein 1) (Liver-type fatty acid-binding protein) (L-FABP)	-8.89486	-6.9584	-2.15752	-2.08808	-2.95376	-2.58604	-4.0081	-2.96168	-3.90815	3.36168e-05
P07195	L-lactate dehydrogenase B chain (LDH-B) (EC 1.1.1.27) (LDH heart subunit) (LDH-H) (Renal carcinoma antigen NY-REN-46)	-1.75043	-1.93602	-2.2562	-1.3204	-0.55445	-1.56276	-1.97229	-1.71949	-1.59942	3.03437e-07
P07203	Glutathione peroxidase 1 (GPx-1) (GSHPx-1) (EC 1.11.1.9) (Cellular glutathione peroxidase)	0.842111	0.595837	0.469104	0.789537	0.67966	0.261546	0.584013	0.286779	0.576901	0.00032312
P07237	Protein disulfide-isomerase (PDI) (EC 5.3.4.1) (Cellular thyroid hormone-binding protein) (Prolyl 4-hydroxylase subunit beta) (p55)	1.07502	1.27581	1.76324	1.93733	2.3515	0.811073	1.19841	0.168512	1.23846	5.04195e-05
P07305	Histone H1.0 (Histone H1') (Histone H1(0)) [Cleaved into: Histone H1.0, N-terminally processed]	1.68954	0.418863	1.9811	0.700744	2.06064	1.18947	1.63568	0.668753	1.26781	1.49996e-05
P07339	Cathepsin D (EC 3.4.23.5) [Cleaved into: Cathepsin D light chain; Cathepsin D heavy chain]	-1.20961	0.258703	0.361232	0.521085	1.00067	0.621488	-0.151329	0.507685	0.312706	0.148797
P07355	Annexin A2 (Annexin II) (Annexin-2) (Calpactin I heavy chain) (Calpactin-1 heavy chain) (Chromobindin-8) (Lipocortin II) (Placental anticoagulant protein IV) (PAP-IV) (Protein I) (p36)	1.96255	1.28048	2.11455	1.53245	1.83134	0.715371	1.80684	0.570079	1.42005	2.86755e-06
P07357	Complement component C8 alpha chain (Complement component 8 subunit alpha)	0.377837	0.0544842	-0.116391	NA	-0.667639	-0.664546	-0.38991	0.139792	-0.0912301	0.600855
P07360	Complement component C8 gamma chain	-0.105117	0.150574	-0.163018	0.948644	-0.346629	-0.708956	-0.835306	-0.420078	-0.167025	0.353926
P07384	Calpain-1 catalytic subunit (EC 3.4.22.52) (Calcium-activated neutral proteinase 1) (CANP 1) (Calpain mu-type) (Calpain-1 large subunit) (Cell proliferation-inducing gene 30 protein) (Micromolar-calpain) (muCANP)	1.20047	1.0541	0.526223	0.764001	0.730701	0.215305	0.587892	0.292104	0.673293	0.000254832
P07437	Tubulin beta chain (Tubulin beta-5 chain)	1.85971	1.3338	1.72863	1.48219	1.02808	1.04469	1.91397	0.83421	1.38403	3.54779e-07
P07585	Decorin (Bone proteoglycan II) (PG-S2) (PG40)	0.0275258	-1.53016	-1.68376	-1.55462	-2.48767	-2.40035	-3.22459	-0.540424	-1.50419	0.00030544
P07602	Prosaposin (Proactivator polypeptide) [Cleaved into: Saposin-A (Protein A); Saposin-B-Val; Saposin-B (Cerebroside sulfate activator) (CSAct) (Dispersin) (Sphingolipid activator protein 1) (SAP-1) (Sulfatide/GM1 activator); Saposin-C (A1 activator) (Co-beta-glucosidase) (Glucosylceramidase activator) (Sphingolipid activator protein 2) (SAP-2); Saposin-D (Component C) (Protein C)]	-1.12072	-0.0538542	-0.654579	-0.32044	0.634991	-0.328703	-0.100525	-0.600365	-0.305313	0.0877545
P07686	Beta-hexosaminidase subunit beta (EC 3.2.1.52) (Beta-N-acetylhexosaminidase subunit beta) (Hexosaminidase subunit B) (Cervical cancer proto-oncogene 7 protein) (HCC-7) (N-acetyl-beta-glucosaminidase subunit beta) [Cleaved into: Beta-hexosaminidase subunit beta chain B; Beta-hexosaminidase subunit beta chain A]	-0.826046	0.236571	-0.400187	0.371427	-1.37797	0.194672	-1.05229	-0.472488	-0.378006	0.0715412
P07711	Cathepsin L1 (EC 3.4.22.15) (Cathepsin L) (Major excreted protein) (MEP) [Cleaved into: Cathepsin L1 heavy chain; Cathepsin L1 light chain]	-2.59949	-0.799135	-0.751937	-1.41502	-1.65341	0.301199	-1.73467	-0.783666	-1.09145	0.000691819
P07737	Profilin-1 (Epididymis tissue protein Li 184a) (Profilin I)	1.48031	1.23234	1.21093	1.11866	1.22299	1.10887	1.3539	0.605464	1.14841	4.51055e-07
P07738	Bisphosphoglycerate mutase (BPGM) (EC 5.4.2.4) (2,3-bisphosphoglycerate mutase, erythrocyte) (2,3-bisphosphoglycerate synthase) (EC 5.4.2.11) (2,3-diphosphoglycerate mutase) (DPGM) (BPG-dependent PGAM)	2.02934	2.12161	NA	2.58899	1.13961	1.30033	1.60782	0.904143	1.62409	2.34165e-06
P07741	Adenine phosphoribosyltransferase (APRT) (EC 2.4.2.7)	0.90953	0.568756	1.35334	0.741695	0.750576	1.02706	0.826508	-0.320196	0.659314	0.00183915
P07858	Cathepsin B (EC 3.4.22.1) (APP secretase) (APPS) (Cathepsin B1) [Cleaved into: Cathepsin B light chain; Cathepsin B heavy chain]	-2.50195	0.255725	-0.903909	-0.562223	-0.453172	0.640824	-0.0138156	-0.308477	-0.417637	0.132273
P07900	Heat shock protein HSP 90-alpha (Heat shock 86 kDa) (HSP 86) (HSP86) (Lipopolysaccharide-associated protein 2) (LAP-2) (LPS-associated protein 2) (Renal carcinoma antigen NY-REN-38)	-0.271164	-0.331513	-0.644965	-0.763421	0.670218	-0.953845	-0.206351	-0.411752	-0.325311	0.0680503
P07910	Heterogeneous nuclear ribonucleoproteins C1/C2 (hnRNP C1/C2)	1.10583	0.308691	0.973502	0.307	-0.176053	0.280823	0.893184	0.0889911	0.474188	0.00915676
P07911	Uromodulin (Tamm-Horsfall urinary glycoprotein) (THP) [Cleaved into: Uromodulin, secreted form]	-5.16055	-3.37756	-3.59153	-4.64903	-3.12847	-3.9377	-5.12465	-1.5636	-3.52222	5.14752e-07
P07919	Cytochrome b-c1 complex subunit 6, mitochondrial (Complex III subunit 6) (Complex III subunit VIII) (Cytochrome c1 non-heme 11 kDa protein) (Mitochondrial hinge protein) (Ubiquinol-cytochrome c reductase complex 11 kDa protein)	-1.37153	-2.68564	NA	-2.91971	-2.68805	-0.424162	NA	-1.3425	-1.76819	0.000116034
P07942	Laminin subunit beta-1 (Laminin B1 chain) (Laminin-1 subunit beta) (Laminin-10 subunit beta) (Laminin-12 subunit beta) (Laminin-2 subunit beta) (Laminin-6 subunit beta) (Laminin-8 subunit beta)	-0.106734	-0.0209437	1.0913	0.0311307	1.30396	0.215568	0.318845	-0.0692897	0.343477	0.0659993
P07954	Fumarate hydratase, mitochondrial (Fumarase) (EC 4.2.1.2)	-1.70979	-2.57001	-2.12512	-2.05022	-0.767392	-2.16647	-2.59077	-1.96218	-1.94527	7.21475e-08
P07996	Thrombospondin-1	0.983312	0.303215	2.11805	1.09161	1.97116	1.35507	1.32727	-0.363339	0.979972	0.00150009
P08123	Collagen alpha-2(I) chain (Alpha-2 type I collagen)	0.735396	-0.143554	-0.000108821	1.58682	2.93595	-1.37207	-1.10407	-0.16221	0.301187	0.420539
P08133	Annexin A6 (67 kDa calelectrin) (Annexin VI) (Annexin-6) (Calphobindin-II) (CPB-II) (Chromobindin-20) (Lipocortin VI) (Protein III) (p68) (p70)	0.0773162	0.21039	-0.179015	0.312085	-0.326367	-0.0774739	-0.514661	-0.119555	-0.0377884	0.775347
P08134	Rho-related GTP-binding protein RhoC (Rho cDNA clone 9) (h9)	0.508473	0.99462	0.654695	0.179806	-0.36922	0.594482	0.785745	0.208728	0.462533	0.00866303
P08195	4F2 cell-surface antigen heavy chain (4F2hc) (4F2 heavy chain antigen) (Lymphocyte activation antigen 4F2 large subunit) (Solute carrier family 3 member 2) (CD antigen CD98)	-3.17061	-3.50064	-3.6657	-3.2018	-1.93609	-1.65278	-3.10467	-2.03931	-2.65713	5.25765e-08
P08236	Beta-glucuronidase (EC 3.2.1.31) (Beta-G1)	NA	-0.183919	-0.876142	-1.21446	0.452443	-0.350281	-0.292552	-0.90889	-0.485744	0.0209694
P08237	ATP-dependent 6-phosphofructokinase, muscle type (ATP-PFK) (PFK-M) (EC 2.7.1.11) (6-phosphofructokinase type A) (Phosphofructo-1-kinase isozyme A) (PFK-A) (Phosphohexokinase)	-0.0292384	-0.545984	-0.433219	0.217682	-0.521996	-0.918859	-0.267173	-1.06998	-0.471333	0.00791692
P08238	Heat shock protein HSP 90-beta (HSP 90) (Heat shock 84 kDa) (HSP 84) (HSP84)	0.166662	0.285897	0.0252188	0.200258	1.12125	-0.258842	0.219061	-0.403486	0.14992	0.351115
P08311	Cathepsin G (CG) (EC 3.4.21.20)	2.11315	1.38511	1.73837	1.65645	-0.821922	0.102633	0.14112	1.93572	1.1759	0.00198025
P08473	Neprilysin (EC 3.4.24.11) (Atriopeptidase) (Common acute lymphocytic leukemia antigen) (CALLA) (Enkephalinase) (Neutral endopeptidase 24.11) (NEP) (Neutral endopeptidase) (Skin fibroblast elastase) (SFE) (CD antigen CD10)	-3.76399	-3.43969	-2.19927	-4.13529	-1.34031	-2.27159	-3.00129	-2.36267	-2.72	1.15269e-07
P08559	Pyruvate dehydrogenase E1 component subunit alpha, somatic form, mitochondrial (EC 1.2.4.1) (PDHE1-A type I)	-1.99641	-2.06232	-1.77698	-2.53478	-0.531576	-1.81489	-2.17378	-1.89387	-1.80908	1.71649e-07
P08571	Monocyte differentiation antigen CD14 (Myeloid cell-specific leucine-rich glycoprotein) (CD antigen CD14) [Cleaved into: Monocyte differentiation antigen CD14, urinary form; Monocyte differentiation antigen CD14, membrane-bound form]	0.657057	0.785663	NA	1.30336	NA	-0.387478	0.700898	1.84151	1.01989	0.00341814
P08572	Collagen alpha-2(IV) chain [Cleaved into: Canstatin]	-1.19323	-0.507423	-0.177526	-0.237982	0.525817	-1.05671	0.173635	-0.934101	-0.43832	0.0328842
P08574	Cytochrome c1, heme protein, mitochondrial (Complex III subunit 4) (Complex III subunit IV) (Cytochrome b-c1 complex subunit 4) (Ubiquinol-cytochrome-c reductase complex cytochrome c1 subunit) (Cytochrome c-1)	-1.15139	-0.770641	-2.56717	-0.954534	-0.911031	-0.833129	-1.78924	-3.8509	-1.80913	0.000103687
P08603	Complement factor H (H factor 1)	NA	-0.0223982	-0.114753	1.20007	0.0881934	-0.52216	0.328659	-0.193583	0.120899	0.515824
P08621	U1 small nuclear ribonucleoprotein 70 kDa (U1 snRNP 70 kDa) (U1-70K) (snRNP70)	1.12571	1.20474	1.1243	0.342412	NA	0.87704	0.94187	0.305432	0.827961	0.00013794
P08670	Vimentin	2.35309	1.735	2.37721	2.26211	2.15664	1.06842	2.35057	0.945221	1.84336	1.99024e-07
P08708	40S ribosomal protein S17	1.29045	0.741176	NA	0.666264	-0.195489	0.923407	0.85086	0.192249	0.632239	0.0029588
P08729	Keratin, type II cytoskeletal 7 (Cytokeratin-7) (CK-7) (Keratin-7) (K7) (Sarcolectin) (Type-II keratin Kb7)	-2.96808	-2.15057	-2.31544	-1.95313	-2.6322	-2.86758	-2.94116	-0.586885	-2.06724	6.74559e-06
P08758	Annexin A5 (Anchorin CII) (Annexin V) (Annexin-5) (Calphobindin I) (CBP-I) (Endonexin II) (Lipocortin V) (Placental anticoagulant protein 4) (PP4) (Placental anticoagulant protein I) (PAP-I) (Thromboplastin inhibitor) (Vascular anticoagulant-alpha) (VAC-alpha)	2.06769	1.2911	1.16578	1.10438	2.02837	0.742276	1.00134	0.546056	1.20998	9.55802e-06
P08779	Keratin, type I cytoskeletal 16 (Cytokeratin-16) (CK-16) (Keratin-16) (K16)	0.860788	-0.896983	0.156812	1.45003	-0.343803	0.785833	-0.835491	0.165904	0.211749	0.380296
P08865	40S ribosomal protein SA (37 kDa laminin receptor precursor) (37LRP) (37/67 kDa laminin receptor) (LRP/LR) (67 kDa laminin receptor) (67LR) (Colon carcinoma laminin-binding protein) (Laminin receptor 1) (LamR) (Laminin-binding protein precursor p40) (LBP/p40) (Multidrug resistance-associated protein MGr1-Ag) (NEM/1CHD4)	1.00453	0.924405	0.882627	0.709002	0.483689	0.697183	0.888638	0.23282	0.71694	6.49788e-05
P09012	U1 small nuclear ribonucleoprotein A (U1 snRNP A) (U1-A) (U1A)	1.4385	0.927754	0.72963	0.0721764	0.499561	1.03078	0.558758	0.465739	0.73171	0.00026577
P09104	Gamma-enolase (EC 4.2.1.11) (2-phospho-D-glycerate hydro-lyase) (Enolase 2) (Neural enolase) (Neuron-specific enolase) (NSE)	3.92434	2.2127	4.08123	3.86963	4.63077	2.37694	2.79618	1.08525	2.93989	9.90963e-07
P09110	3-ketoacyl-CoA thiolase, peroxisomal (EC 2.3.1.16) (Acetyl-CoA acyltransferase) (Beta-ketothiolase) (Peroxisomal 3-oxoacyl-CoA thiolase)	-3.89541	-4.06725	-3.17968	-3.92201	-4.32245	-2.25118	-2.21394	-2.08038	-3.06844	7.69643e-08
P09210	Glutathione S-transferase A2 (EC 2.5.1.18) (GST HA subunit 2) (GST class-alpha member 2) (GST-gamma) (GSTA2-2) (GTH2)	-1.03727	-1.09063	-1.05366	-0.878122	1.02778	0.257071	-0.763415	-2.48145	-0.900491	0.00968731
P09211	Glutathione S-transferase P (EC 2.5.1.18) (GST class-pi) (GSTP1-1)	1.13617	0.486035	0.0272064	0.490312	1.64513	1.13621	0.376602	0.0421448	0.642078	0.00319816
P09234	U1 small nuclear ribonucleoprotein C (U1 snRNP C) (U1-C) (U1C)	NA	0.541503	0.537897	-0.248457	-0.619514	0.637524	NA	-0.513188	0.0313314	0.877362
P09327	Villin-1	-3.28863	-3.50544	-2.49975	-2.48855	-1.81582	-1.46667	-2.36137	-1.81758	-2.29607	1.16544e-07
P09382	Galectin-1 (Gal-1) (14 kDa laminin-binding protein) (HLBP14) (14 kDa lectin) (Beta-galactoside-binding lectin L-14-I) (Galaptin) (HBL) (HPL) (Lactose-binding lectin 1) (Lectin galactoside-binding soluble 1) (Putative MAPK-activating protein PM12) (S-Lac lectin 1)	1.64708	1.30858	1.59633	1.53131	1.12018	1.22738	1.36146	0.618894	1.26965	3.91969e-07
P09417	Dihydropteridine reductase (EC 1.5.1.34) (HDHPR) (Quinoid dihydropteridine reductase) (Short chain dehydrogenase/reductase family 33C member 1)	-1.65543	-1.63237	-1.64002	-1.81427	-2.34566	-0.615255	-0.992104	-1.44509	-1.46539	1.04437e-06
P09429	High mobility group protein B1 (High mobility group protein 1) (HMG-1)	1.3275	0.707739	2.54611	0.973352	2.67664	1.1729	1.26442	0.391815	1.31656	7.63228e-05
P09467	Fructose-1,6-bisphosphatase 1 (FBPase 1) (EC 3.1.3.11) (D-fructose-1,6-bisphosphate 1-phosphohydrolase 1) (Liver FBPase)	-2.83092	-1.76609	-3.1522	-3.517	-2.42114	-0.682587	-2.35528	-1.96798	-2.2516	5.90995e-07
P09488	Glutathione S-transferase Mu 1 (EC 2.5.1.18) (GST HB subunit 4) (GST class-mu 1) (GSTM1-1) (GSTM1a-1a) (GSTM1b-1b) (GTH4)	1.30697	NA	0.91276	0.61059	2.06486	1.46662	2.11414	0.472249	1.22715	6.36314e-05
P09493	Tropomyosin alpha-1 chain (Alpha-tropomyosin) (Tropomyosin-1)	0.995141	0.428518	0.666053	NA	1.33324	-0.609549	0.383357	0.537445	0.583549	0.0113859
P09496	Clathrin light chain A (Lca)	0.0103397	0.0618824	-0.182303	-0.473978	0.0944099	0.762352	-0.458384	-0.604736	-0.110935	0.477325
P09525	Annexin A4 (35-beta calcimedin) (Annexin IV) (Annexin-4) (Carbohydrate-binding protein p33/p41) (Chromobindin-4) (Endonexin I) (Lipocortin IV) (P32.5) (PP4-X) (Placental anticoagulant protein II) (PAP-II) (Protein II)	2.76248	2.84091	3.36285	2.44692	3.48781	2.87856	2.79174	1.8223	2.73473	6.86577e-10
P09543	2',3'-cyclic-nucleotide 3'-phosphodiesterase (CNP) (CNPase) (EC 3.1.4.37)	-0.509114	-0.289621	-2.1265	-1.65561	NA	-1.20747	-1.78822	-1.37117	-1.24027	6.14386e-05
P09601	Heme oxygenase 1 (HO-1) (EC 1.14.14.18)	1.00363	1.34309	1.67515	1.30064	0.602681	1.55221	1.61541	NA	1.29897	9.4797e-06
P09622	Dihydrolipoyl dehydrogenase, mitochondrial (EC 1.8.1.4) (Dihydrolipoamide dehydrogenase) (Glycine cleavage system L protein)	-1.98026	-2.77558	-1.8066	-1.19457	-1.02593	-1.45532	-2.1558	-2.20783	-1.82366	1.25871e-07
P09651	Heterogeneous nuclear ribonucleoprotein A1 (hnRNP A1) (Helix-destabilizing protein) (Single-strand RNA-binding protein) (hnRNP core protein A1) [Cleaved into: Heterogeneous nuclear ribonucleoprotein A1, N-terminally processed]	0.775021	0.477016	1.14576	0.542232	-0.106984	0.331243	0.547722	0.43952	0.554199	0.00168274
P09661	U2 small nuclear ribonucleoprotein A' (U2 snRNP A')	1.12689	0.734773	0.843383	-0.11703	0.0799858	0.827284	0.589204	-0.280244	0.435638	0.021937
P09936	Ubiquitin carboxyl-terminal hydrolase isozyme L1 (UCH-L1) (EC 3.4.19.12) (EC 6.-.-.-) (Neuron cytoplasmic protein 9.5) (PGP 9.5) (PGP9.5) (Ubiquitin thioesterase L1)	-4.02769	-3.02678	-1.98277	-2.30021	-1.14361	-2.76288	-2.3015	-2.46516	-2.45322	9.47965e-08
P09960	Leukotriene A-4 hydrolase (LTA-4 hydrolase) (EC 3.3.2.6) (Leukotriene A(4) hydrolase)	0.804556	0.477787	0.242069	0.280107	0.997554	0.0948689	0.388755	0.0220094	0.414051	0.00896804
P09972	Fructose-bisphosphate aldolase C (EC 4.1.2.13) (Brain-type aldolase)	1.64776	1.61921	1.08134	1.62205	1.54576	1.41323	0.760492	0.907982	1.3225	2.77976e-07
P0C0L5	Complement C4-B (Basic complement C4) (C3 and PZP-like alpha-2-macroglobulin domain-containing protein 3) [Cleaved into: Complement C4 beta chain; Complement C4-B alpha chain; C4a anaphylatoxin; C4b-B; C4d-B; Complement C4 gamma chain]	0.91769	0.821045	0.657911	2.90814	-0.190187	-0.691314	0.205372	0.354796	0.637221	0.0415569
P0CG06	Ig lambda-3 chain C regions	0.00771371	0.663743	0.240286	3.10275	0.106078	-0.428293	0.0122333	0.341354	0.531551	0.088253
P0DMR1	Heterogeneous nuclear ribonucleoprotein C-like 4	0.875906	0.981696	1.78234	0.360163	0.681548	0.476578	1.06785	NA	0.889439	0.000558436
P0DMV9	Heat shock 70 kDa protein 1B (Heat shock 70 kDa protein 2) (HSP70-2) (HSP70.2)	0.427043	0.192141	0.302061	-0.404853	1.12433	0.329106	-0.0854077	-0.406101	0.163218	0.334776
P10153	Non-secretory ribonuclease (EC 3.1.27.5) (Eosinophil-derived neurotoxin) (RNase UpI-2) (Ribonuclease 2) (RNase 2) (Ribonuclease US)	-2.59518	-2.08004	-4.36646	-4.59433	-2.31254	-2.96481	-1.61325	NA	-2.93237	3.38418e-06
P10155	60 kDa SS-A/Ro ribonucleoprotein (60 kDa Ro protein) (60 kDa ribonucleoprotein Ro) (RoRNP) (Ro 60 kDa autoantigen) (Sjoegren syndrome antigen A2) (Sjoegren syndrome type A antigen) (SS-A) (TROVE domain family member 2)	0.488443	0.840412	0.641487	0.384991	0.432936	-0.0877445	0.351868	0.119714	0.40984	0.00700831
P10253	Lysosomal alpha-glucosidase (EC 3.2.1.20) (Acid maltase) (Aglucosidase alfa) [Cleaved into: 76 kDa lysosomal alpha-glucosidase; 70 kDa lysosomal alpha-glucosidase]	0.25795	1.32788	1.34208	0.508596	1.66507	0.0719428	0.830607	0.230804	0.762497	0.0010734
P10301	Ras-related protein R-Ras (p23)	0.390894	0.463719	0.24501	1.12912	0.347844	0.185367	1.15596	0.407134	0.56988	0.00159639
P10412	Histone H1.4 (Histone H1b) (Histone H1s-4)	1.47702	1.69158	3.04476	1.28579	3.94835	2.17487	2.23829	0.424242	1.90065	3.07459e-05
P10515	Dihydrolipoyllysine-residue acetyltransferase component of pyruvate dehydrogenase complex, mitochondrial (EC 2.3.1.12) (70 kDa mitochondrial autoantigen of primary biliary cirrhosis) (PBC) (Dihydrolipoamide acetyltransferase component of pyruvate dehydrogenase complex) (M2 antigen complex 70 kDa subunit) (Pyruvate dehydrogenase complex component E2) (PDC-E2) (PDCE2)	-1.78046	-1.68481	-1.17541	-1.15974	-0.305362	-1.54897	-1.54873	-1.71563	-1.35978	1.11683e-06
P10599	Thioredoxin (Trx) (ATL-derived factor) (ADF) (Surface-associated sulphydryl protein) (SASP)	-0.848007	-0.237347	-0.320084	-0.777487	0.324611	0.90547	-0.153019	-0.602172	-0.212607	0.256433
P10606	Cytochrome c oxidase subunit 5B, mitochondrial (Cytochrome c oxidase polypeptide Vb)	-2.15942	-2.2217	-2.3842	-2.35127	-2.57065	-1.38804	-1.83639	-2.34962	-2.13491	1.28814e-09
P10619	Lysosomal protective protein (EC 3.4.16.5) (Carboxypeptidase C) (Carboxypeptidase L) (Cathepsin A) (Protective protein cathepsin A) (PPCA) (Protective protein for beta-galactosidase) [Cleaved into: Lysosomal protective protein 32 kDa chain; Lysosomal protective protein 20 kDa chain]	-1.87534	-0.784476	-1.61463	-1.90245	-1.95644	-1.29456	-1.30963	-1.1171	-1.39722	9.99984e-07
P10636	Microtubule-associated protein tau (Neurofibrillary tangle protein) (Paired helical filament-tau) (PHF-tau)	-1.63684	-0.0616564	0.811969	-1.94819	0.0107435	0.0715856	-0.468636	-0.866552	-0.506376	0.0641577
P10644	cAMP-dependent protein kinase type I-alpha regulatory subunit (Tissue-specific extinguisher 1) (TSE1) [Cleaved into: cAMP-dependent protein kinase type I-alpha regulatory subunit, N-terminally processed]	1.56133	0.96952	0.487022	0.514445	NA	0.771026	1.01101	0.364273	0.804954	0.000241681
P10768	S-formylglutathione hydrolase (FGH) (EC 3.1.2.12) (Esterase D) (Methylumbelliferyl-acetate deacetylase) (EC 3.1.1.56)	0.0575373	0.113462	0.517941	-0.00851339	-0.416985	0.724234	0.196106	-0.400538	0.0866053	0.55936
P10809	60 kDa heat shock protein, mitochondrial (60 kDa chaperonin) (Chaperonin 60) (CPN60) (Heat shock protein 60) (HSP-60) (Hsp60) (HuCHA60) (Mitochondrial matrix protein P1) (P60 lymphocyte protein)	-2.85721	-2.48477	-2.18884	-2.5173	-0.163384	-2.47481	-2.14869	-2.37998	-2.13313	4.16293e-07
P10909	Clusterin (Aging-associated gene 4 protein) (Apolipoprotein J) (Apo-J) (Complement cytolysis inhibitor) (CLI) (Complement-associated protein SP-40,40) (Ku70-binding protein 1) (NA1/NA2) (Testosterone-repressed prostate message 2) (TRPM-2) [Cleaved into: Clusterin beta chain (ApoJalpha) (Complement cytolysis inhibitor a chain); Clusterin alpha chain (ApoJbeta) (Complement cytolysis inhibitor b cha…	-0.993772	-0.203286	-1.04762	0.312971	-0.568669	-1.40063	-1.25723	-0.546759	-0.650556	0.00352971
P10915	Hyaluronan and proteoglycan link protein 1 (Cartilage-linking protein 1) (Cartilage-link protein) (Proteoglycan link protein)	-0.159945	NA	2.56857	1.65453	3.11385	2.93211	0.675047	-0.0703893	1.38002	0.0037558
P11021	78 kDa glucose-regulated protein (GRP-78) (Endoplasmic reticulum lumenal Ca(2+)-binding protein grp78) (Heat shock 70 kDa protein 5) (Immunoglobulin heavy chain-binding protein) (BiP)	0.323816	0.651442	1.15081	1.05764	1.28483	0.122599	0.49076	-0.23131	0.557336	0.0065874
P11047	Laminin subunit gamma-1 (Laminin B2 chain) (Laminin-1 subunit gamma) (Laminin-10 subunit gamma) (Laminin-11 subunit gamma) (Laminin-2 subunit gamma) (Laminin-3 subunit gamma) (Laminin-4 subunit gamma) (Laminin-6 subunit gamma) (Laminin-7 subunit gamma) (Laminin-8 subunit gamma) (Laminin-9 subunit gamma) (S-laminin subunit gamma) (S-LAM gamma)	0.434194	0.599328	1.30029	0.66019	1.69869	0.762121	1.26886	-0.377624	0.707241	0.00371913
P11142	Heat shock cognate 71 kDa protein (Heat shock 70 kDa protein 8) (Lipopolysaccharide-associated protein 1) (LAP-1) (LPS-associated protein 1)	0.0132337	0.304696	0.125212	0.112687	0.711537	-0.273912	-0.104742	-0.670115	-0.00608646	0.967847
P11177	Pyruvate dehydrogenase E1 component subunit beta, mitochondrial (PDHE1-B) (EC 1.2.4.1)	-2.17736	-2.11075	-2.39669	-1.99567	-1.75298	-1.65519	-2.47369	-1.56247	-1.92117	1.229e-08
P11216	Glycogen phosphorylase, brain form (EC 2.4.1.1)	2.0335	1.14469	0.775791	1.7375	1.06373	0.267807	0.953501	0.31973	1.00141	0.000129208
P11279	Lysosome-associated membrane glycoprotein 1 (LAMP-1) (Lysosome-associated membrane protein 1) (CD107 antigen-like family member A) (CD antigen CD107a)	-0.574886	0.0183321	-0.245784	-0.337553	-0.362165	-0.387651	-0.275683	-0.265917	-0.255609	0.0534491
P11310	Medium-chain specific acyl-CoA dehydrogenase, mitochondrial (MCAD) (EC 1.3.8.7)	-3.62841	-2.54322	-2.94211	-3.67094	-1.79223	-1.89837	-2.03766	-2.14405	-2.48936	5.30778e-08
P11413	Glucose-6-phosphate 1-dehydrogenase (G6PD) (EC 1.1.1.49)	1.0918	0.48707	NA	0.582803	0.386268	0.294375	0.652269	0.282211	0.556968	0.00161604
P11498	Pyruvate carboxylase, mitochondrial (EC 6.4.1.1) (Pyruvic carboxylase) (PCB)	-2.90165	-3.90787	-4.69326	-3.06822	-2.02692	-2.50683	-2.13375	-2.36244	-2.84074	7.60333e-08
P11586	C-1-tetrahydrofolate synthase, cytoplasmic (C1-THF synthase) [Cleaved into: C-1-tetrahydrofolate synthase, cytoplasmic, N-terminally processed] [Includes: Methylenetetrahydrofolate dehydrogenase (EC 1.5.1.5); Methenyltetrahydrofolate cyclohydrolase (EC 3.5.4.9); Formyltetrahydrofolate synthetase (EC 6.3.4.3)]	0.00657728	-0.766361	-0.318946	-0.809241	-0.205158	-0.514963	0.085806	-0.779638	-0.409425	0.0109799
P11766	Alcohol dehydrogenase class-3 (EC 1.1.1.1) (Alcohol dehydrogenase 5) (Alcohol dehydrogenase class chi chain) (Alcohol dehydrogenase class-III) (Glutathione-dependent formaldehyde dehydrogenase) (FALDH) (FDH) (GSH-FDH) (EC 1.1.1.-) (S-(hydroxymethyl)glutathione dehydrogenase) (EC 1.1.1.284)	-0.404829	-0.657776	-0.380216	-1.10352	-0.306179	0.166172	0.0116765	-1.04649	-0.485657	0.00783106
P11940	Polyadenylate-binding protein 1 (PABP-1) (Poly(A)-binding protein 1)	0.942468	0.788323	0.00950443	-0.122202	-0.824713	0.169226	0.266761	-0.250962	0.12491	0.487426
P12004	Proliferating cell nuclear antigen (PCNA) (Cyclin)	1.24633	0.929564	0.983484	0.453081	0.347558	1.88842	0.938861	-0.444985	0.699341	0.00579454
P12081	Histidine--tRNA ligase, cytoplasmic (EC 6.1.1.21) (Histidyl-tRNA synthetase) (HisRS)	1.26214	1.2146	0.429134	1.12161	0.833974	0.38704	0.352149	0.344245	0.742875	0.000211713
P12109	Collagen alpha-1(VI) chain	1.14319	1.03622	1.11986	1.67507	2.42379	0.331956	1.36683	0.252037	1.11086	0.000124109
P12110	Collagen alpha-2(VI) chain	1.20899	0.855561	1.26236	1.7153	2.83505	0.307494	1.15569	0.0397997	1.09075	0.000634952
P12111	Collagen alpha-3(VI) chain	1.42835	1.3869	1.40138	1.87308	2.64527	0.192729	1.62764	0.0661857	1.23161	0.00022536
P12235	ADP/ATP translocase 1 (ADP,ATP carrier protein 1) (ADP,ATP carrier protein, heart/skeletal muscle isoform T1) (Adenine nucleotide translocator 1) (ANT 1) (Solute carrier family 25 member 4)	-1.57792	-0.945707	-1.83679	-1.52378	-1.3372	-0.759553	-1.05426	-1.70514	-1.33875	3.58037e-07
P12236	ADP/ATP translocase 3 (ADP,ATP carrier protein 3) (ADP,ATP carrier protein, isoform T2) (ANT 2) (Adenine nucleotide translocator 3) (ANT 3) (Solute carrier family 25 member 6) [Cleaved into: ADP/ATP translocase 3, N-terminally processed]	-0.542763	-0.847837	-1.63731	-1.418	-0.695069	-0.751366	-0.670717	-1.62518	-1.0463	1.37913e-05
P12277	Creatine kinase B-type (EC 2.7.3.2) (B-CK) (Creatine kinase B chain)	-0.517585	-3.7163	-2.71328	-2.06349	0.0303212	-3.59893	-2.02479	-2.33663	-2.09784	3.47321e-05
P12429	Annexin A3 (35-alpha calcimedin) (Annexin III) (Annexin-3) (Inositol 1,2-cyclic phosphate 2-phosphohydrolase) (Lipocortin III) (Placental anticoagulant protein III) (PAP-III)	-1.94809	-0.723187	-2.28316	NA	0.299811	-2.42323	-1.47493	0.0771171	-1.00023	0.0125491
P12532	Creatine kinase U-type, mitochondrial (EC 2.7.3.2) (Acidic-type mitochondrial creatine kinase) (Mia-CK) (Ubiquitous mitochondrial creatine kinase) (U-MtCK)	-1.49273	-1.3468	-1.7719	NA	-0.562679	-0.966133	-1.96746	-2.03168	-1.47179	2.87318e-06
P12694	2-oxoisovalerate dehydrogenase subunit alpha, mitochondrial (EC 1.2.4.4) (Branched-chain alpha-keto acid dehydrogenase E1 component alpha chain) (BCKDE1A) (BCKDH E1-alpha)	-2.514	-1.79908	-1.37506	-2.32071	-1.06587	-0.974748	-1.35554	-2.18209	-1.70805	3.10807e-07
P12814	Alpha-actinin-1 (Alpha-actinin cytoskeletal isoform) (F-actin cross-linking protein) (Non-muscle alpha-actinin-1)	0.799369	-0.115718	0.527373	1.01228	NA	-1.6144	0.0852201	0.49598	0.260353	0.332449
P12830	Cadherin-1 (CAM 120/80) (Epithelial cadherin) (E-cadherin) (Uvomorulin) (CD antigen CD324) [Cleaved into: E-Cad/CTF1; E-Cad/CTF2; E-Cad/CTF3]	0.138621	0.450292	0.070804	-0.28764	NA	0.87704	-0.0126119	-0.970191	-0.038392	0.847437
P12931	Proto-oncogene tyrosine-protein kinase Src (EC 2.7.10.2) (Proto-oncogene c-Src) (pp60c-src) (p60-Src)	1.873	0.504638	0.749092	0.735445	-0.581699	-0.0617125	NA	NA	0.536461	0.0868161
P12955	Xaa-Pro dipeptidase (X-Pro dipeptidase) (EC 3.4.13.9) (Imidodipeptidase) (Peptidase D) (Proline dipeptidase) (Prolidase)	-2.30507	-2.73069	-2.79788	-2.66863	-2.45219	-1.58808	-1.89208	-1.67098	-2.15331	2.26176e-08
P12956	X-ray repair cross-complementing protein 6 (EC 3.6.4.-) (EC 4.2.99.-) (5'-deoxyribose-5-phosphate lyase Ku70) (5'-dRP lyase Ku70) (70 kDa subunit of Ku antigen) (ATP-dependent DNA helicase 2 subunit 1) (ATP-dependent DNA helicase II 70 kDa subunit) (CTC box-binding factor 75 kDa subunit) (CTC75) (CTCBF) (DNA repair protein XRCC6) (Lupus Ku autoantigen protein p70) (Ku70) (Thyroid-lupus autoantige…	0.729917	0.509622	0.514515	0.580934	1.12683	-0.21276	0.544239	0.10841	0.489651	0.00483953
P13010	X-ray repair cross-complementing protein 5 (EC 3.6.4.-) (86 kDa subunit of Ku antigen) (ATP-dependent DNA helicase 2 subunit 2) (ATP-dependent DNA helicase II 80 kDa subunit) (CTC box-binding factor 85 kDa subunit) (CTC85) (CTCBF) (DNA repair protein XRCC5) (Ku80) (Ku86) (Lupus Ku autoantigen protein p86) (Nuclear factor IV) (Thyroid-lupus autoantigen) (TLAA) (X-ray repair complementing defective…	0.774649	0.614931	0.276474	0.634623	1.17123	-0.451096	0.453111	0.0651137	0.444543	0.0157553
P13073	Cytochrome c oxidase subunit 4 isoform 1, mitochondrial (Cytochrome c oxidase polypeptide IV) (Cytochrome c oxidase subunit IV isoform 1) (COX IV-1)	-3.30165	-2.30733	-2.81475	-2.87943	-2.03206	-2.13272	-2.55825	-2.40439	-2.49314	6.12233e-10
P13489	Ribonuclease inhibitor (Placental ribonuclease inhibitor) (Placental RNase inhibitor) (Ribonuclease/angiogenin inhibitor 1) (RAI)	0.0159577	0.606054	0.406025	0.390826	-0.178435	0.504673	0.400427	-0.350271	0.204636	0.160401
P13611	Versican core protein (Chondroitin sulfate proteoglycan core protein 2) (Chondroitin sulfate proteoglycan 2) (Glial hyaluronate-binding protein) (GHAP) (Large fibroblast proteoglycan) (PG-M)	1.678	0.873692	1.52143	3.22811	1.61805	-2.05576	-0.387802	3.3288	1.50334	0.00997084
P13639	Elongation factor 2 (EF-2)	0.875794	0.87425	0.892937	1.0204	0.57624	0.0853421	1.00963	-0.152508	0.602924	0.00199182
P13645	Keratin, type I cytoskeletal 10 (Cytokeratin-10) (CK-10) (Keratin-10) (K10)	0.449199	0.676444	0.713071	1.46882	0.29774	0.613215	-0.164297	0.49877	0.605386	0.00200648
P13647	Keratin, type II cytoskeletal 5 (58 kDa cytokeratin) (Cytokeratin-5) (CK-5) (Keratin-5) (K5) (Type-II keratin Kb5)	0.387021	0.593329	0.432482	1.51218	-0.769105	0.768206	-0.307086	0.900072	0.534879	0.0280714
P13667	Protein disulfide-isomerase A4 (EC 5.3.4.1) (Endoplasmic reticulum resident protein 70) (ER protein 70) (ERp70) (Endoplasmic reticulum resident protein 72) (ER protein 72) (ERp-72) (ERp72)	0.239861	0.484098	0.965458	1.04191	2.0058	-0.075755	0.321051	-0.343237	0.52141	0.0308698
P13674	Prolyl 4-hydroxylase subunit alpha-1 (4-PH alpha-1) (EC 1.14.11.2) (Procollagen-proline,2-oxoglutarate-4-dioxygenase subunit alpha-1)	1.73924	1.64014	2.09168	1.59833	2.72479	1.44882	1.3245	1.58165	1.79195	2.85421e-08
P13716	Delta-aminolevulinic acid dehydratase (ALADH) (EC 4.2.1.24) (Porphobilinogen synthase)	-1.09408	-0.730714	-2.09724	-1.91191	-2.23959	-0.368298	-0.246004	-0.771463	-1.09267	0.000404779
P13761	HLA class II histocompatibility antigen, DRB1-7 beta chain (MHC class II antigen DRB1*7) (DR-7) (DR7)	1.62236	2.19679	1.59063	1.45494	1.73264	0.922913	1.91713	1.03056	1.54392	1.17929e-07
P13796	Plastin-2 (L-plastin) (LC64P) (Lymphocyte cytosolic protein 1) (LCP-1)	2.70152	2.37857	2.50257	2.12752	1.95336	0.316213	2.26905	1.76131	2.01869	2.91004e-07
P13797	Plastin-3 (T-plastin)	-1.39656	-0.12014	-1.16456	-0.295947	NA	-1.12697	-0.738147	-1.18542	-0.852054	0.000297651
P13798	Acylamino-acid-releasing enzyme (AARE) (EC 3.4.19.1) (Acyl-peptide hydrolase) (APH) (Acylaminoacyl-peptidase) (Oxidized protein hydrolase) (OPH)	-1.07632	-0.498305	-1.59139	-1.39332	-1.71793	-0.850762	-1.33296	-1.64113	-1.26072	1.17518e-06
P13804	Electron transfer flavoprotein subunit alpha, mitochondrial (Alpha-ETF)	-2.43102	-2.61878	-2.24726	-2.98719	-0.995236	-1.5442	-1.73818	-2.11233	-2.04331	8.11163e-08
P13807	Glycogen [starch] synthase, muscle (EC 2.4.1.11)	2.37179	1.74862	3.42486	2.48132	2.04268	1.39007	3.05512	-0.081476	1.86092	6.56127e-05
P13861	cAMP-dependent protein kinase type II-alpha regulatory subunit	-0.597827	0.0739738	-0.322853	-0.456404	-0.855676	-0.11059	-0.775723	-0.935535	-0.502159	0.00308065
P13987	CD59 glycoprotein (1F5 antigen) (20 kDa homologous restriction factor) (HRF-20) (HRF20) (MAC-inhibitory protein) (MAC-IP) (MEM43 antigen) (Membrane attack complex inhibition factor) (MACIF) (Membrane inhibitor of reactive lysis) (MIRL) (Protectin) (CD antigen CD59)	1.02761	0.15478	-0.00489153	0.277942	0.474242	0.327684	0.345258	-0.0750534	0.316585	0.0360381
P14314	Glucosidase 2 subunit beta (80K-H protein) (Glucosidase II subunit beta) (Protein kinase C substrate 60.1 kDa protein heavy chain) (PKCSH)	0.4369	0.617619	1.15399	0.522366	0.800694	1.02128	0.228735	-0.139077	0.544463	0.00314937
P14406	Cytochrome c oxidase subunit 7A2, mitochondrial (Cytochrome c oxidase subunit VIIa-liver/heart) (Cytochrome c oxidase subunit VIIa-L) (Cytochrome c oxidase subunit VIIaL)	-2.40113	-2.52351	-2.11664	-1.81726	-1.13735	-1.7178	-1.99839	-2.17335	-1.96245	8.24416e-09
P14543	Nidogen-1 (NID-1) (Entactin)	0.446707	0.901073	1.28834	0.830349	1.45175	0.749191	1.15731	-0.223423	0.752736	0.000943916
P14550	Alcohol dehydrogenase [NADP(+)] (EC 1.1.1.2) (Aldehyde reductase) (Aldo-keto reductase family 1 member A1)	-1.13438	-1.24861	-0.883326	-1.17495	-1.35757	0.289797	-0.381796	-1.37851	-0.916791	0.000183549
P14618	Pyruvate kinase PKM (EC 2.7.1.40) (Cytosolic thyroid hormone-binding protein) (CTHBP) (Opa-interacting protein 3) (OIP-3) (Pyruvate kinase 2/3) (Pyruvate kinase muscle isozyme) (Thyroid hormone-binding protein 1) (THBP1) (Tumor M2-PK) (p58)	2.85505	2.71499	1.86124	2.77458	3.26833	1.64581	2.32888	1.78002	2.37841	6.52025e-09
P14625	Endoplasmin (94 kDa glucose-regulated protein) (GRP-94) (Heat shock protein 90 kDa beta member 1) (Tumor rejection antigen 1) (gp96 homolog)	0.407297	0.458004	1.1488	1.77257	1.87743	-0.270723	0.260265	-0.0437644	0.66254	0.0117417
P14854	Cytochrome c oxidase subunit 6B1 (Cytochrome c oxidase subunit VIb isoform 1) (COX VIb-1)	-1.90783	-2.47035	-2.2213	-2.72934	-2.34619	-0.975901	-2.18203	-1.96566	-2.04083	2.49568e-08
P14866	Heterogeneous nuclear ribonucleoprotein L (hnRNP L)	0.899678	0.963893	1.20546	0.265666	1.72936	1.09913	1.1366	0.0821024	0.873414	0.000206013
P14868	Aspartate--tRNA ligase, cytoplasmic (EC 6.1.1.12) (Aspartyl-tRNA synthetase) (AspRS) (Cell proliferation-inducing gene 40 protein)	1.88677	1.38837	1.61176	1.37797	1.78026	1.07571	1.32064	0.610257	1.33986	6.10925e-07
P14920	D-amino-acid oxidase (DAAO) (DAMOX) (DAO) (EC 1.4.3.3)	0.0977423	-2.14941	NA	-0.423396	-0.723823	0.0422416	-0.66432	-1.49344	-0.801389	0.00540935
P14923	Junction plakoglobin (Catenin gamma) (Desmoplakin III) (Desmoplakin-3)	-0.7745	0.483969	0.615835	0.495835	-0.483266	0.873528	0.307456	-0.873104	0.0188212	0.927804
P14927	Cytochrome b-c1 complex subunit 7 (Complex III subunit 7) (Complex III subunit VII) (QP-C) (Ubiquinol-cytochrome c reductase complex 14 kDa protein)	-1.8925	-2.4774	-2.62902	-3.13147	-2.40114	-1.71089	-2.88172	-1.96329	-2.29489	7.89367e-09
P15121	Aldose reductase (AR) (EC 1.1.1.21) (Aldehyde reductase) (Aldo-keto reductase family 1 member B1)	2.75207	2.3958	-1.69043	3.46325	2.30141	-0.0909392	2.4873	0.631019	1.47525	0.00525528
P15144	Aminopeptidase N (AP-N) (hAPN) (EC 3.4.11.2) (Alanyl aminopeptidase) (Aminopeptidase M) (AP-M) (Microsomal aminopeptidase) (Myeloid plasma membrane glycoprotein CD13) (gp150) (CD antigen CD13)	-5.17918	-4.37436	-3.65981	-3.44339	-2.80699	-2.17858	-1.86859	-2.84175	-3.19974	8.17297e-08
P15153	Ras-related C3 botulinum toxin substrate 2 (GX) (Small G protein) (p21-Rac2)	2.13293	1.51002	0.918669	0.612498	0.958105	0.419946	0.855169	0.441262	0.965177	0.000115758
P15289	Arylsulfatase A (ASA) (EC 3.1.6.8) (Cerebroside-sulfatase) [Cleaved into: Arylsulfatase A component B; Arylsulfatase A component C]	-0.633926	0.676489	0.338842	0.16363	-0.617614	0.681108	0.450226	NA	0.151251	0.474549
P15311	Ezrin (Cytovillin) (Villin-2) (p81)	0.68196	0.916737	-0.8421	0.358675	-0.336445	-0.0880643	0.648508	-0.968939	-0.0224294	0.917407
P15313	V-type proton ATPase subunit B, kidney isoform (V-ATPase subunit B 1) (Endomembrane proton pump 58 kDa subunit) (Vacuolar proton pump subunit B 1)	-3.00289	NA	-0.674895	0.603932	NA	-0.593571	-0.858271	-2.49178	-1.30179	0.00537175
P15374	Ubiquitin carboxyl-terminal hydrolase isozyme L3 (UCH-L3) (EC 3.4.19.12) (Ubiquitin thioesterase L3)	0.227587	0.0815706	0.122602	-0.0959032	-0.18289	0.219784	-0.699293	0.795809	0.184646	0.319697
P15531	Nucleoside diphosphate kinase A (NDK A) (NDP kinase A) (EC 2.7.4.6) (Granzyme A-activated DNase) (GAAD) (Metastasis inhibition factor nm23) (NM23-H1) (Tumor metastatic process-associated protein)	0.977203	0.221322	1.45563	0.669807	-0.0990437	0.86932	0.899969	-0.0280033	0.592772	0.00425926
P15586	N-acetylglucosamine-6-sulfatase (EC 3.1.6.14) (Glucosamine-6-sulfatase) (G6S)	-2.12585	-0.654848	-0.934219	-1.29391	-0.841531	-0.534962	-1.32589	-1.94238	-1.24436	1.05252e-05
P15880	40S ribosomal protein S2 (40S ribosomal protein S4) (Protein LLRep3)	1.20107	1.10274	1.01929	0.514317	0.408497	0.604542	0.799942	0.468192	0.775947	5.04578e-05
P15924	Desmoplakin (DP) (250/210 kDa paraneoplastic pemphigus antigen)	-0.379309	0.792984	NA	NA	0.0276878	0.356679	0.24605	-0.457016	0.0752572	0.681967
P15941	Mucin-1 (MUC-1) (Breast carcinoma-associated antigen DF3) (Cancer antigen 15-3) (CA 15-3) (Carcinoma-associated mucin) (Episialin) (H23AG) (Krebs von den Lungen-6) (KL-6) (PEMT) (Peanut-reactive urinary mucin) (PUM) (Polymorphic epithelial mucin) (PEM) (Tumor-associated epithelial membrane antigen) (EMA) (Tumor-associated mucin) (CD antigen CD227) [Cleaved into: Mucin-1 subunit alpha (MUC1-NT) (M…	0.679172	-1.04328	-1.99986	0.19821	-1.78498	-2.88578	-2.63358	-0.116099	-1.03395	0.0145582
P16083	Ribosyldihydronicotinamide dehydrogenase [quinone] (EC 1.10.5.1) (NRH dehydrogenase [quinone] 2) (NRH:quinone oxidoreductase 2) (Quinone reductase 2) (QR2)	-1.55504	-1.58812	-2.19431	-1.66036	-0.996418	-0.497335	-1.38091	-1.4183	-1.36804	1.50017e-06
P16112	Aggrecan core protein (Cartilage-specific proteoglycan core protein) (CSPCP) (Chondroitin sulfate proteoglycan core protein 1) (Chondroitin sulfate proteoglycan 1) [Cleaved into: Aggrecan core protein 2]	3.79919	0.594303	3.66167	2.2682	3.12536	2.47885	0.932671	1.01331	2.14262	2.29346e-05
P16152	Carbonyl reductase [NADPH] 1 (EC 1.1.1.184) (15-hydroxyprostaglandin dehydrogenase [NADP(+)]) (EC 1.1.1.197) (NADPH-dependent carbonyl reductase 1) (Prostaglandin 9-ketoreductase) (Prostaglandin-E(2) 9-reductase) (EC 1.1.1.189) (Short chain dehydrogenase/reductase family 21C member 1)	-0.533237	-0.355802	-0.72996	-0.646292	-0.883437	-0.408798	-0.962713	-0.85599	-0.648386	0.000134033
P16219	Short-chain specific acyl-CoA dehydrogenase, mitochondrial (SCAD) (EC 1.3.8.1) (Butyryl-CoA dehydrogenase)	-1.02266	0.136405	-0.54999	-1.76402	NA	0.0791055	-0.429072	-1.54439	-0.780283	0.00449899
P16278	Beta-galactosidase (EC 3.2.1.23) (Acid beta-galactosidase) (Lactase) (Elastin receptor 1)	-1.68525	-1.18152	-1.97021	-1.66868	-1.21997	-1.97746	-2.01349	-1.39204	-1.5671	7.89059e-08
P16284	Platelet endothelial cell adhesion molecule (PECAM-1) (EndoCAM) (GPIIA') (PECA1) (CD antigen CD31)	1.54461	NA	1.87432	2.05053	2.05354	NA	2.10589	0.648892	1.61763	7.67693e-06
P16401	Histone H1.5 (Histone H1a) (Histone H1b) (Histone H1s-3)	4.03921	NA	5.17152	4.90468	5.26705	3.1801	3.96986	2.89604	4.09015	4.63652e-09
P16422	Epithelial cell adhesion molecule (Ep-CAM) (Adenocarcinoma-associated antigen) (Cell surface glycoprotein Trop-1) (Epithelial cell surface antigen) (Epithelial glycoprotein) (EGP) (Epithelial glycoprotein 314) (EGP314) (hEGP314) (KS 1/4 antigen) (KSA) (Major gastrointestinal tumor-associated protein GA733-2) (Tumor-associated calcium signal transducer 1) (CD antigen CD326)	-2.93343	-1.84092	-0.436698	0.252642	-1.26381	-1.25025	-2.38858	-0.268554	-1.11127	0.00345014
P16435	NADPH--cytochrome P450 reductase (CPR) (P450R) (EC 1.6.2.4)	-0.558382	-0.183269	-0.60294	-0.754143	-0.0483989	NA	-0.847325	-0.963104	-0.565491	0.00209845
P16444	Dipeptidase 1 (EC 3.4.13.19) (Dehydropeptidase-I) (Microsomal dipeptidase) (Renal dipeptidase) (hRDP)	-8.51742	-7.08411	-7.31257	-4.73437	-2.22783	-3.95825	-4.28606	-2.44639	-4.73518	4.66112e-06
P16662	UDP-glucuronosyltransferase 2B7 (UDPGT 2B7) (EC 2.4.1.17) (3,4-catechol estrogen-specific UDPGT) (UDP-glucuronosyltransferase 2B9) (UDPGT 2B9) (UDPGTh-2)	-3.82915	-3.73444	-0.454871	-1.79139	-1.90855	-1.74931	-2.99369	-2.24431	-2.2837	3.68429e-06
P16930	Fumarylacetoacetase (FAA) (EC 3.7.1.2) (Beta-diketonase) (Fumarylacetoacetate hydrolase)	-1.55211	-0.996869	-1.13348	-0.325574	-0.748212	0.150494	-0.473893	-1.37379	-0.825608	0.000422199
P16949	Stathmin (Leukemia-associated phosphoprotein p18) (Metablastin) (Oncoprotein 18) (Op18) (Phosphoprotein p19) (pp19) (Prosolin) (Protein Pr22) (pp17)	1.85109	1.04271	2.00743	0.782078	NA	1.3228	0.243825	0.936773	1.19003	4.9872e-05
P16989	Y-box-binding protein 3 (Cold shock domain-containing protein A) (DNA-binding protein A) (Single-strand DNA-binding protein NF-GMB)	2.27032	1.35051	2.20603	0.737287	0.885201	1.42356	0.761578	1.08235	1.3551	5.15638e-06
P17066	Heat shock 70 kDa protein 6 (Heat shock 70 kDa protein B')	0.199847	0.482163	0.712475	0.709265	1.27826	-0.172414	0.116247	-0.861241	0.222233	0.292117
P17174	Aspartate aminotransferase, cytoplasmic (cAspAT) (EC 2.6.1.1) (EC 2.6.1.3) (Cysteine aminotransferase, cytoplasmic) (Cysteine transaminase, cytoplasmic) (cCAT) (Glutamate oxaloacetate transaminase 1) (Transaminase A)	-0.665858	-0.636444	-1.20284	-0.755411	-0.258195	0.207566	-0.918816	-1.03407	-0.655712	0.000899575
P17612	cAMP-dependent protein kinase catalytic subunit alpha (PKA C-alpha) (EC 2.7.11.11)	1.31715	-0.608027	-0.843633	0.232487	-0.423442	NA	0.020051	NA	-0.050903	0.853851
P17655	Calpain-2 catalytic subunit (EC 3.4.22.53) (Calcium-activated neutral proteinase 2) (CANP 2) (Calpain M-type) (Calpain large polypeptide L2) (Calpain-2 large subunit) (Millimolar-calpain) (M-calpain)	1.38898	0.709533	0.393268	0.797127	0.263661	0.648457	0.436993	-0.136848	0.529007	0.00454591
P17661	Desmin	-1.55705	-1.30296	-1.70127	2.10855	-0.174861	-2.63348	-0.482061	-0.572599	-0.721289	0.0698764
P17813	Endoglin (CD antigen CD105)	-0.146727	0.226819	0.295621	0.00601305	0.962384	-0.673098	0.590451	0.117928	0.210451	0.218216
P17844	Probable ATP-dependent RNA helicase DDX5 (EC 3.6.4.13) (DEAD box protein 5) (RNA helicase p68)	0.921096	0.668854	0.784109	0.763516	-0.417489	0.453497	0.844957	0.451583	0.590939	0.00184205
P17858	ATP-dependent 6-phosphofructokinase, liver type (ATP-PFK) (PFK-L) (EC 2.7.1.11) (6-phosphofructokinase type B) (Phosphofructo-1-kinase isozyme B) (PFK-B) (Phosphohexokinase)	1.41178	1.22835	0.921271	1.2589	1.65196	0.89004	1.45152	-0.0787464	1.0059	9.77706e-05
P17900	Ganglioside GM2 activator (Cerebroside sulfate activator protein) (GM2-AP) (Sphingolipid activator protein 3) (SAP-3) [Cleaved into: Ganglioside GM2 activator isoform short]	NA	-2.67125	-1.98596	-3.34491	-1.80648	NA	-3.43128	-2.48411	-2.54448	1.87684e-07
P17931	Galectin-3 (Gal-3) (35 kDa lectin) (Carbohydrate-binding protein 35) (CBP 35) (Galactose-specific lectin 3) (Galactoside-binding protein) (GALBP) (IgE-binding protein) (L-31) (Laminin-binding protein) (Lectin L-29) (Mac-2 antigen)	1.8279	0.519112	1.63787	2.45081	1.50493	1.74281	2.02223	0.713403	1.50324	3.14105e-06
P17980	26S protease regulatory subunit 6A (26S proteasome AAA-ATPase subunit RPT5) (Proteasome 26S subunit ATPase 3) (Proteasome subunit P50) (Tat-binding protein 1) (TBP-1)	0.583653	0.537881	0.0376414	0.766593	0.819167	0.0494925	0.476215	-0.185867	0.366184	0.0219911
P17987	T-complex protein 1 subunit alpha (TCP-1-alpha) (CCT-alpha)	0.922101	0.600727	0.362715	1.0166	0.606691	0.303154	0.831353	-0.320427	0.488804	0.00761596
P18085	ADP-ribosylation factor 4	0.520402	0.17412	0.291706	0.10672	0.167641	0.145097	-0.165578	-0.0959919	0.160541	0.202641
P18124	60S ribosomal protein L7	1.46005	1.03097	1.24144	0.822709	0.724977	0.522317	1.33846	0.3443	0.914028	2.79953e-05
P18206	Vinculin (Metavinculin) (MV)	0.272271	-0.308448	0.246062	0.914466	0.0392878	-1.19094	0.0919137	-0.223175	0.00166672	0.992853
P18428	Lipopolysaccharide-binding protein (LBP)	-0.367019	0.310635	-0.0948696	0.789891	-0.152521	-1.03537	-0.383744	-0.509645	-0.172838	0.331572
P18669	Phosphoglycerate mutase 1 (EC 5.4.2.11) (EC 5.4.2.4) (BPG-dependent PGAM 1) (Phosphoglycerate mutase isozyme B) (PGAM-B)	2.11556	2.09645	1.77749	1.62397	1.83162	1.25061	1.96592	0.681701	1.60242	2.97263e-07
P18827	Syndecan-1 (SYND1) (CD antigen CD138)	-2.52204	-1.76988	-1.45153	NA	-2.44394	-0.378966	-2.7086	-2.05582	-1.87373	3.64137e-06
P18859	ATP synthase-coupling factor 6, mitochondrial (ATPase subunit F6)	-1.4386	-1.71809	-1.68798	-1.70029	-1.1217	-0.822854	-2.07965	-1.89363	-1.55108	9.21738e-08
P19022	Cadherin-2 (CDw325) (Neural cadherin) (N-cadherin) (CD antigen CD325)	-0.367221	-0.0916708	0.676509	-0.755887	-0.694653	2.04376	0.261721	-1.31881	-0.129813	0.658508
P19105	Myosin regulatory light chain 12A (Epididymis secretory protein Li 24) (HEL-S-24) (MLC-2B) (Myosin RLC) (Myosin regulatory light chain 2, nonsarcomeric) (Myosin regulatory light chain MRLC3)	0.150737	0.204848	0.222476	-0.022895	0.660696	-0.209628	-0.068235	0.468411	0.252396	0.096624
P19338	Nucleolin (Protein C23)	1.16041	0.612389	1.01683	0.73076	1.77529	0.891342	0.891319	-0.0487942	0.819721	0.000351928
P19404	NADH dehydrogenase [ubiquinone] flavoprotein 2, mitochondrial (EC 1.6.5.3) (EC 1.6.99.3) (NADH-ubiquinone oxidoreductase 24 kDa subunit)	-2.36849	-2.53161	-2.65193	-3.00552	-3.26068	-2.1114	-2.78951	-2.18148	-2.5206	7.93308e-10
P19440	Gamma-glutamyltranspeptidase 1 (GGT 1) (EC 2.3.2.2) (Gamma-glutamyltransferase 1) (Glutathione hydrolase 1) (EC 3.4.19.13) (Leukotriene-C4 hydrolase) (EC 3.4.19.14) (CD antigen CD224) [Cleaved into: Gamma-glutamyltranspeptidase 1 heavy chain; Gamma-glutamyltranspeptidase 1 light chain]	-0.215765	-0.376849	-0.919519	-2.45211	-1.45342	-0.059105	-1.11574	-1.48872	-1.01924	0.000506946
P19652	Alpha-1-acid glycoprotein 2 (AGP 2) (Orosomucoid-2) (OMD 2)	-1.20633	0.625143	-0.0249122	2.75271	-0.479649	-0.891333	-0.665365	-0.0485152	0.0455528	0.890357
P19801	Amiloride-sensitive amine oxidase [copper-containing] (DAO) (Diamine oxidase) (EC 1.4.3.22) (Amiloride-binding protein 1) (Amine oxidase copper domain-containing protein 1) (Histaminase) (Kidney amine oxidase) (KAO)	-0.539176	-2.33144	-0.0882916	-2.82332	-2.80257	-0.788176	-1.41253	-2.00133	-1.59905	6.60069e-05
P19823	Inter-alpha-trypsin inhibitor heavy chain H2 (ITI heavy chain H2) (ITI-HC2) (Inter-alpha-inhibitor heavy chain 2) (Inter-alpha-trypsin inhibitor complex component II) (Serum-derived hyaluronan-associated protein) (SHAP)	1.83669	1.70404	2.23991	3.88628	1.29355	-0.326537	1.06064	1.75536	1.73356	8.67954e-05
P19827	Inter-alpha-trypsin inhibitor heavy chain H1 (ITI heavy chain H1) (ITI-HC1) (Inter-alpha-inhibitor heavy chain 1) (Inter-alpha-trypsin inhibitor complex component III) (Serum-derived hyaluronan-associated protein) (SHAP)	2.06096	2.27012	1.56967	3.37881	1.97693	0.167571	1.31241	1.78692	1.85634	4.49523e-06
P19971	Thymidine phosphorylase (TP) (EC 2.4.2.4) (Gliostatin) (Platelet-derived endothelial cell growth factor) (PD-ECGF) (TdRPase)	3.84171	3.54497	3.68407	3.22078	3.53048	2.83071	3.9507	2.08406	3.24092	4.77238e-10
P20036	HLA class II histocompatibility antigen, DP alpha 1 chain (DP(W3)) (DP(W4)) (HLA-SB alpha chain) (MHC class II DP3-alpha) (MHC class II DPA1)	2.08265	1.98719	1.89457	1.42079	2.12477	1.05909	2.2814	1.96308	1.90815	1.19988e-08
P20073	Annexin A7 (Annexin VII) (Annexin-7) (Synexin)	0.205452	0.332082	0.0441217	-0.0159427	0.0520284	0.14748	0.278635	-0.602932	0.0260816	0.844543
P20290	Transcription factor BTF3 (Nascent polypeptide-associated complex subunit beta) (NAC-beta) (RNA polymerase B transcription factor 3)	0.803022	0.337086	NA	0.347396	0.605035	0.74404	-0.105256	0.566528	0.53264	0.00372994
P20338	Ras-related protein Rab-4A	1.21819	1.30296	0.552006	0.676064	1.30125	NA	0.801365	NA	0.975306	0.000265126
P20339	Ras-related protein Rab-5A	0.492598	0.369028	-0.0685451	0.204466	-0.63802	0.413157	-0.00767694	-0.0395596	0.120292	0.409663
P20340	Ras-related protein Rab-6A (Rab-6)	1.30394	0.600867	0.59612	0.427544	0.833134	0.567218	0.278501	0.0576769	0.568825	0.00139695
P20618	Proteasome subunit beta type-1 (EC 3.4.25.1) (Macropain subunit C5) (Multicatalytic endopeptidase complex subunit C5) (Proteasome component C5) (Proteasome gamma chain)	1.25787	0.948281	0.89264	0.855967	0.452842	1.08724	0.67325	0.379545	0.813769	2.82487e-05
P20645	Cation-dependent mannose-6-phosphate receptor (CD Man-6-P receptor) (CD-MPR) (46 kDa mannose 6-phosphate receptor) (MPR 46)	1.09778	0.774775	0.13775	0.403748	0.474351	1.00923	0.673126	0.240674	0.605428	0.000667451
P20700	Lamin-B1	2.15279	1.41815	2.60724	2.84282	3.32951	1.14512	2.38633	0.282369	1.87149	2.21973e-05
P20711	Aromatic-L-amino-acid decarboxylase (AADC) (EC 4.1.1.28) (DOPA decarboxylase) (DDC)	-3.84036	-3.54946	-2.33974	-3.35689	-2.056	-0.908998	-1.60056	-2.25867	-2.41918	7.84194e-07
P20774	Mimecan (Osteoglycin) (Osteoinductive factor) (OIF)	1.06098	-0.603296	-0.493448	1.01388	NA	-1.38149	-1.32637	0.295588	-0.0927282	0.756905
P20810	Calpastatin (Calpain inhibitor) (Sperm BS-17 component)	1.01322	0.822937	0.150101	NA	0.974681	0.0506654	0.866058	0.225548	0.590687	0.0028463
P20962	Parathymosin	0.15267	0.145359	1.53311	-0.151006	1.58323	1.43105	-0.183485	0.537948	0.664842	0.00901755
P21266	Glutathione S-transferase Mu 3 (EC 2.5.1.18) (GST class-mu 3) (GSTM3-3) (hGSTM3-3)	-0.307465	-1.89956	-2.18379	-1.91575	-1.16579	-2.73524	-2.20338	-1.59708	-1.68982	2.75052e-06
P21281	V-type proton ATPase subunit B, brain isoform (V-ATPase subunit B 2) (Endomembrane proton pump 58 kDa subunit) (HO57) (Vacuolar proton pump subunit B 2)	-1.79259	-1.08686	-1.6586	-0.984732	-1.02024	-1.14424	-0.597209	-1.52887	-1.21616	1.29181e-06
P21283	V-type proton ATPase subunit C 1 (V-ATPase subunit C 1) (Vacuolar proton pump subunit C 1)	-0.781146	NA	0.269612	-0.516875	NA	-0.490981	-0.511411	-1.5097	-0.664779	0.00755558
P21291	Cysteine and glycine-rich protein 1 (Cysteine-rich protein 1) (CRP) (CRP1) (Epididymis luminal protein 141) (HEL-141)	-0.641864	-1.03313	-0.656269	-0.335929	-1.75032	-1.97267	-1.24689	0.492525	-0.69503	0.023017
P21333	Filamin-A (FLN-A) (Actin-binding protein 280) (ABP-280) (Alpha-filamin) (Endothelial actin-binding protein) (Filamin-1) (Non-muscle filamin)	1.84736	0.300143	0.855292	1.70986	1.36001	-0.82343	0.740851	0.493906	0.819404	0.0041626
P21397	Amine oxidase [flavin-containing] A (EC 1.4.3.4) (Monoamine oxidase type A) (MAO-A)	-0.0725654	-2.72428	-2.15816	-1.85695	-3.44837	-3.17319	-1.27814	-1.61608	-1.94967	1.77006e-05
P21399	Cytoplasmic aconitate hydratase (Aconitase) (EC 4.2.1.3) (Citrate hydro-lyase) (Ferritin repressor protein) (Iron regulatory protein 1) (IRP1) (Iron-responsive element-binding protein 1) (IRE-BP 1)	-2.39198	-1.68199	-2.60479	-1.86052	-1.77144	-2.01547	-2.74261	-2.50078	-2.18596	1.44394e-09
P21695	Glycerol-3-phosphate dehydrogenase [NAD(+)], cytoplasmic (GPD-C) (GPDH-C) (EC 1.1.1.8)	-3.26954	-3.49925	-2.36824	-2.97055	-2.58271	-1.55773	-1.25283	-2.6433	-2.48786	4.15197e-08
P21796	Voltage-dependent anion-selective channel protein 1 (VDAC-1) (hVDAC1) (Outer mitochondrial membrane protein porin 1) (Plasmalemmal porin) (Porin 31HL) (Porin 31HM)	0.286205	-0.546173	-0.623587	-0.758895	0.159472	0.479782	-0.302168	-1.04872	-0.334008	0.0769134
P21810	Biglycan (Bone/cartilage proteoglycan I) (PG-S1)	-0.0724826	0.0678671	-0.0734439	0.612907	2.27212	-1.11598	-0.776819	0.46963	0.250018	0.386593
P21912	Succinate dehydrogenase [ubiquinone] iron-sulfur subunit, mitochondrial (EC 1.3.5.1) (Iron-sulfur subunit of complex II) (Ip)	-3.34647	-2.04664	NA	-2.51036	-1.57471	-1.80137	-2.15252	-1.64625	-2.04098	5.20856e-07
P21953	2-oxoisovalerate dehydrogenase subunit beta, mitochondrial (EC 1.2.4.4) (Branched-chain alpha-keto acid dehydrogenase E1 component beta chain) (BCKDE1B) (BCKDH E1-beta)	-3.00257	-1.2118	1.38866	-1.67289	0.227344	-0.317747	-1.0136	NA	-0.80037	0.0790848
P21980	Protein-glutamine gamma-glutamyltransferase 2 (EC 2.3.2.13) (Tissue transglutaminase) (Transglutaminase C) (TG(C)) (TGC) (TGase C) (Transglutaminase H) (TGase H) (Transglutaminase-2) (TGase-2)	3.07233	1.5557	2.07607	3.05097	1.83874	0.324985	2.59635	2.10532	2.12473	9.28876e-07
P22033	Methylmalonyl-CoA mutase, mitochondrial (MCM) (EC 5.4.99.2) (Methylmalonyl-CoA isomerase)	-2.04503	-2.43261	-1.70732	-1.87846	-0.664103	-2.36084	-1.8108	-1.77968	-1.78464	1.3704e-07
P22061	Protein-L-isoaspartate(D-aspartate) O-methyltransferase (PIMT) (EC 2.1.1.77) (L-isoaspartyl protein carboxyl methyltransferase) (Protein L-isoaspartyl/D-aspartyl methyltransferase) (Protein-beta-aspartate methyltransferase)	1.12604	0.54016	NA	NA	0.0236897	-0.00842069	0.257226	0.0767671	0.355567	0.0640985
P22102	Trifunctional purine biosynthetic protein adenosine-3 [Includes: Phosphoribosylamine--glycine ligase (EC 6.3.4.13) (Glycinamide ribonucleotide synthetase) (GARS) (Phosphoribosylglycinamide synthetase); Phosphoribosylformylglycinamidine cyclo-ligase (EC 6.3.3.1) (AIR synthase) (AIRS) (Phosphoribosyl-aminoimidazole synthetase); Phosphoribosylglycinamide formyltransferase (EC 2.1.2.2) (5'-phosphorib…	0.73444	0.966162	0.710848	0.697023	NA	0.0977756	0.699355	-0.381616	0.442389	0.0250111
P22234	Multifunctional protein ADE2 [Includes: Phosphoribosylaminoimidazole-succinocarboxamide synthase (EC 6.3.2.6) (SAICAR synthetase); Phosphoribosylaminoimidazole carboxylase (EC 4.1.1.21) (AIR carboxylase) (AIRC)]	1.02091	0.676105	0.800504	0.998687	1.82349	0.787846	0.644756	0.565759	0.920062	2.49517e-05
P22307	Non-specific lipid-transfer protein (NSL-TP) (EC 2.3.1.176) (Propanoyl-CoA C-acyltransferase) (SCP-chi) (SCPX) (Sterol carrier protein 2) (SCP-2) (Sterol carrier protein X) (SCP-X)	-1.83485	-1.9833	-1.20842	-1.6933	-1.32552	-0.647435	-0.806927	-1.1139	-1.25898	4.21754e-06
P22314	Ubiquitin-like modifier-activating enzyme 1 (EC 6.2.1.45) (Protein A1S9) (Ubiquitin-activating enzyme E1)	0.152767	0.284435	-0.0511815	-0.0800423	0.550176	0.249509	0.155809	-0.532267	0.0659643	0.630399
P22352	Glutathione peroxidase 3 (GPx-3) (GSHPx-3) (EC 1.11.1.9) (Extracellular glutathione peroxidase) (Plasma glutathione peroxidase) (GPx-P) (GSHPx-P)	-2.22445	-2.08148	-3.00137	-2.79095	-2.49661	-2.56351	-2.36436	-2.27926	-2.40939	2.38331e-10
P22392	Nucleoside diphosphate kinase B (NDK B) (NDP kinase B) (EC 2.7.4.6) (C-myc purine-binding transcription factor PUF) (Histidine protein kinase NDKB) (EC 2.7.13.3) (nm23-H2)	1.16342	0.667828	0.669013	0.711731	0.375615	0.45668	0.595081	-0.491904	0.450256	0.017537
P22626	Heterogeneous nuclear ribonucleoproteins A2/B1 (hnRNP A2/B1)	0.33782	0.462702	0.635824	-0.029814	-0.251235	0.485322	0.237822	-0.0387171	0.244194	0.0853816
P22695	Cytochrome b-c1 complex subunit 2, mitochondrial (Complex III subunit 2) (Core protein II) (Ubiquinol-cytochrome-c reductase complex core protein 2)	-1.70885	-2.85859	-2.62026	-3.0583	-1.17953	-2.29313	-2.3862	-2.00328	-2.19052	4.05159e-08
P22830	Ferrochelatase, mitochondrial (EC 4.99.1.1) (Heme synthase) (Protoheme ferro-lyase)	-1.77737	-1.35219	-2.2318	-1.45533	-1.21882	-1.52641	-1.95251	-2.37476	-1.76302	2.50639e-08
P23142	Fibulin-1 (FIBL-1)	0.462681	0.864069	1.2819	2.13557	NA	-0.562916	0.197245	1.15753	0.886293	0.00470193
P23246	Splicing factor, proline- and glutamine-rich (100 kDa DNA-pairing protein) (hPOMp100) (DNA-binding p52/p100 complex, 100 kDa subunit) (Polypyrimidine tract-binding protein-associated-splicing factor) (PSF) (PTB-associated-splicing factor)	0.860378	0.6076	0.698081	0.435122	0.0861669	0.461477	0.820878	-0.0253123	0.479536	0.00324172
P23258	Tubulin gamma-1 chain (Gamma-1-tubulin) (Gamma-tubulin complex component 1) (GCP-1)	0.921063	0.806817	1.07573	NA	-0.590445	0.547711	0.724591	0.805736	0.68671	0.00356997
P23284	Peptidyl-prolyl cis-trans isomerase B (PPIase B) (EC 5.2.1.8) (CYP-S1) (Cyclophilin B) (Rotamase B) (S-cyclophilin) (SCYLP)	1.127	0.74002	1.20104	1.49579	1.56403	0.762832	1.05008	-0.0736832	0.910019	0.000174835
P23378	Glycine dehydrogenase (decarboxylating), mitochondrial (EC 1.4.4.2) (Glycine cleavage system P protein) (Glycine decarboxylase) (Glycine dehydrogenase (aminomethyl-transferring))	-1.61732	-1.6908	-2.03098	-1.77962	NA	-2.86735	-2.6661	-2.20642	-2.08353	4.14761e-08
P23381	Tryptophan--tRNA ligase, cytoplasmic (EC 6.1.1.2) (Interferon-induced protein 53) (IFP53) (Tryptophanyl-tRNA synthetase) (TrpRS) (hWRS) [Cleaved into: T1-TrpRS; T2-TrpRS]	1.22189	2.06198	0.713217	-0.333595	0.134128	0.892267	1.80071	1.22418	1.0373	0.000576672
P23396	40S ribosomal protein S3 (EC 4.2.99.18)	1.21225	0.790747	0.943809	0.540414	0.491382	0.307494	0.852195	0.412501	0.70667	0.000119231
P23434	Glycine cleavage system H protein, mitochondrial (Lipoic acid-containing protein)	-2.04922	-1.84121	-1.55971	NA	-0.263066	-0.298716	-1.38831	NA	-1.23337	0.000954964
P23497	Nuclear autoantigen Sp-100 (Nuclear dot-associated Sp100 protein) (Speckled 100 kDa)	NA	1.2677	0.995091	1.3195	1.00709	1.00427	1.03473	0.951262	1.11595	1.26925e-06
P23526	Adenosylhomocysteinase (AdoHcyase) (EC 3.3.1.1) (S-adenosyl-L-homocysteine hydrolase)	-1.78233	-1.09599	-1.53353	-1.36382	-0.759857	-1.00001	-0.824558	-1.63506	-1.24816	7.7069e-07
P23528	Cofilin-1 (18 kDa phosphoprotein) (p18) (Cofilin, non-muscle isoform)	0.856955	0.563701	0.782155	0.857373	1.4031	0.0548959	0.56443	0.436041	0.705715	0.00028387
P23588	Eukaryotic translation initiation factor 4B (eIF-4B)	0.164905	0.574104	0.240915	-0.135174	-0.159571	0.404493	0.247885	-0.086512	0.173475	0.190849
P23786	Carnitine O-palmitoyltransferase 2, mitochondrial (EC 2.3.1.21) (Carnitine palmitoyltransferase II) (CPT II)	-2.07037	-1.37179	-1.79159	-1.87688	-1.37732	-0.449936	-0.54994	-1.44858	-1.33203	5.61313e-06
P24298	Alanine aminotransferase 1 (ALT1) (EC 2.6.1.2) (Glutamate pyruvate transaminase 1) (GPT 1) (Glutamic--alanine transaminase 1) (Glutamic--pyruvic transaminase 1)	0.74843	-0.533542	-1.05793	-2.43401	NA	-0.0435803	0.288583	-1.62854	-0.736549	0.0339384
P24534	Elongation factor 1-beta (EF-1-beta)	-0.0698331	0.0549634	0.341425	0.0492908	0.222361	0.17497	-0.0404767	-0.881508	-0.0703972	0.6385
P24539	ATP synthase F(0) complex subunit B1, mitochondrial (ATP synthase proton-transporting mitochondrial F(0) complex subunit B1) (ATP synthase subunit b) (ATPase subunit b)	-1.21794	-1.92731	-0.513413	-1.58696	0.170796	-2.1487	-1.82147	-2.23934	-1.45855	3.27549e-05
P24666	Low molecular weight phosphotyrosine protein phosphatase (LMW-PTP) (LMW-PTPase) (EC 3.1.3.48) (Adipocyte acid phosphatase) (Low molecular weight cytosolic acid phosphatase) (EC 3.1.3.2) (Red cell acid phosphatase 1)	0.997813	0.463974	0.594512	0.671084	0.250118	1.10378	0.650881	0.0382433	0.578376	0.00105276
P24752	Acetyl-CoA acetyltransferase, mitochondrial (EC 2.3.1.9) (Acetoacetyl-CoA thiolase) (T2)	-2.84818	-2.90861	-2.61352	-3.31896	-1.46688	-1.32482	-1.80054	-2.4321	-2.30544	5.46715e-08
P24821	Tenascin (TN) (Cytotactin) (GMEM) (GP 150-225) (Glioma-associated-extracellular matrix antigen) (Hexabrachion) (JI) (Myotendinous antigen) (Neuronectin) (Tenascin-C) (TN-C)	0.0291226	1.21443	0.811922	1.02565	0.492582	-2.31693	-1.16951	1.25563	0.332809	0.365706
P24844	Myosin regulatory light polypeptide 9 (20 kDa myosin light chain) (LC20) (MLC-2C) (Myosin RLC) (Myosin regulatory light chain 2, smooth muscle isoform) (Myosin regulatory light chain 9) (Myosin regulatory light chain MRLC1)	-0.54497	-0.722908	-0.539041	0.945085	0.186801	-1.18542	-0.598523	0.808917	-0.0493782	0.845281
P25311	Zinc-alpha-2-glycoprotein (Zn-alpha-2-GP) (Zn-alpha-2-glycoprotein)	-1.66726	-0.0708231	-0.773585	0.00690903	-1.00315	-1.02778	-1.90237	-1.05381	-0.905436	0.000500772
P25325	3-mercaptopyruvate sulfurtransferase (MST) (EC 2.8.1.2)	-0.976945	-0.729824	-1.77133	-1.34852	-1.87045	0.342978	-0.01753	-1.5215	-1.00199	0.000643251
P25398	40S ribosomal protein S12	0.765083	0.59514	0.547591	0.491816	0.400003	0.42692	0.529131	0.262625	0.519742	0.000516321
P25685	DnaJ homolog subfamily B member 1 (DnaJ protein homolog 1) (Heat shock 40 kDa protein 1) (HSP40) (Heat shock protein 40) (Human DnaJ protein 1) (hDj-1)	0.852252	0.950081	0.921002	0.820392	-0.361729	0.684637	0.336865	0.282211	0.573851	0.00250605
P25686	DnaJ homolog subfamily B member 2 (DnaJ protein homolog 1) (Heat shock 40 kDa protein 3) (Heat shock protein J1) (HSJ-1)	2.06165	NA	1.83768	0.234584	NA	0.636573	0.722895	0.175615	0.891622	0.00413438
P25705	ATP synthase subunit alpha, mitochondrial	-1.62081	-1.62865	-1.49228	-1.77285	-0.67166	-1.29299	-1.62984	-1.80405	-1.48005	8.75849e-08
P25774	Cathepsin S (EC 3.4.22.27)	-0.515457	0.211031	-0.287961	-0.0689456	NA	0.236237	-1.28382	-0.387804	-0.260973	0.167763
P25786	Proteasome subunit alpha type-1 (EC 3.4.25.1) (30 kDa prosomal protein) (PROS-30) (Macropain subunit C2) (Multicatalytic endopeptidase complex subunit C2) (Proteasome component C2) (Proteasome nu chain)	1.46055	0.915744	0.936659	0.466083	0.945105	1.05537	0.831805	0.310933	0.847769	3.44647e-05
P25787	Proteasome subunit alpha type-2 (EC 3.4.25.1) (Macropain subunit C3) (Multicatalytic endopeptidase complex subunit C3) (Proteasome component C3)	1.36125	0.42492	0.42484	NA	0.351132	0.704936	0.732239	0.374112	0.643035	0.000987776
P25788	Proteasome subunit alpha type-3 (EC 3.4.25.1) (Macropain subunit C8) (Multicatalytic endopeptidase complex subunit C8) (Proteasome component C8)	1.36252	0.606335	0.429492	0.590573	0.528696	0.49877	0.41664	0.0658685	0.551279	0.00163521
P25789	Proteasome subunit alpha type-4 (EC 3.4.25.1) (Macropain subunit C9) (Multicatalytic endopeptidase complex subunit C9) (Proteasome component C9) (Proteasome subunit L)	0.760168	0.734159	0.50857	0.545743	1.17819	0.443941	0.668801	0.0361856	0.589854	0.000700866
P26038	Moesin (Membrane-organizing extension spike protein)	0.400622	0.679323	0.175628	0.249776	0.711831	-0.483383	0.155686	-0.716947	0.0947032	0.584771
P26368	Splicing factor U2AF 65 kDa subunit (U2 auxiliary factor 65 kDa subunit) (hU2AF(65)) (hU2AF65) (U2 snRNP auxiliary factor large subunit)	1.03663	1.27442	1.42348	0.76285	-0.169982	0.79145	0.750109	-0.180657	0.656044	0.00371654
P26373	60S ribosomal protein L13 (Breast basic conserved protein 1)	1.69889	0.900298	1.1786	0.691683	0.901103	0.331243	1.00277	0.413961	0.881028	5.69922e-05
P26440	Isovaleryl-CoA dehydrogenase, mitochondrial (IVD) (EC 1.3.8.4)	-2.01629	-2.19361	-1.747	-1.98685	-0.641045	-1.33514	-1.40759	-1.97295	-1.65296	1.64091e-07
P26447	Protein S100-A4 (Calvasculin) (Metastasin) (Placental calcium-binding protein) (Protein Mts1) (S100 calcium-binding protein A4)	0.928163	1.77765	0.606619	2.38243	2.34613	-0.389296	0.869182	0.94239	1.20027	0.000382189
P26583	High mobility group protein B2 (High mobility group protein 2) (HMG-2)	1.40933	1.36313	2.82968	1.23314	3.26974	1.26617	1.84971	0.222061	1.56242	7.43094e-05
P26599	Polypyrimidine tract-binding protein 1 (PTB) (57 kDa RNA-binding protein PPTB-1) (Heterogeneous nuclear ribonucleoprotein I) (hnRNP I)	0.896874	0.9413	0.994472	0.252642	-0.406271	0.657918	0.531923	0.460667	0.576326	0.00289763
P26639	Threonine--tRNA ligase, cytoplasmic (EC 6.1.1.3) (Threonyl-tRNA synthetase) (ThrRS)	0.700359	0.735649	0.298892	0.739802	0.308539	-0.223085	0.445962	-0.268554	0.318417	0.0490229
P26640	Valine--tRNA ligase (EC 6.1.1.9) (Protein G7a) (Valyl-tRNA synthetase) (ValRS)	0.347195	0.53507	0.469963	0.395043	0.317601	-0.287342	0.304316	-0.433707	0.179019	0.223166
P26641	Elongation factor 1-gamma (EF-1-gamma) (eEF-1B gamma)	0.216326	0.261687	0.539444	0.291306	0.680469	-0.501182	0.0395555	-0.337311	0.138858	0.357649
P27105	Erythrocyte band 7 integral membrane protein (Protein 7.2b) (Stomatin)	1.17493	1.4431	0.927535	1.22914	0.700972	0.637207	1.54096	1.07497	1.13339	1.51114e-06
P27144	Adenylate kinase 4, mitochondrial (AK 4) (EC 2.7.4.10) (EC 2.7.4.6) (Adenylate kinase 3-like) (GTP:AMP phosphotransferase AK4)	-2.30548	-2.43441	-2.22995	-2.81384	-2.08581	-0.922987	-1.07055	-2.27226	-2.0012	1.26908e-07
P27169	Serum paraoxonase/arylesterase 1 (PON 1) (EC 3.1.1.2) (EC 3.1.1.81) (EC 3.1.8.1) (Aromatic esterase 1) (A-esterase 1) (K-45) (Serum aryldialkylphosphatase 1)	0.210577	1.22654	0.0626269	2.34665	-0.424279	-0.475012	-0.207978	0.668478	0.49698	0.0825807
P27338	Amine oxidase [flavin-containing] B (EC 1.4.3.4) (Monoamine oxidase type B) (MAO-B)	0.277638	-0.401301	-0.639964	-1.90416	-0.431952	0.784505	0.243171	-1.12611	-0.436395	0.0876084
P27348	14-3-3 protein theta (14-3-3 protein T-cell) (14-3-3 protein tau) (Protein HS1)	1.69261	0.842115	0.72279	0.824951	0.602068	0.635745	0.734645	0.11566	0.742553	0.000305553
P27482	Calmodulin-like protein 3 (CaM-like protein) (CLP) (Calmodulin-related protein NB-1)	-1.82663	0.0856777	0.434879	0.697905	-0.724503	0.679166	0.162468	-0.243669	-0.0646264	0.786507
P27487	Dipeptidyl peptidase 4 (EC 3.4.14.5) (ADABP) (Adenosine deaminase complexing protein 2) (ADCP-2) (Dipeptidyl peptidase IV) (DPP IV) (T-cell activation antigen CD26) (TP103) (CD antigen CD26) [Cleaved into: Dipeptidyl peptidase 4 membrane form (Dipeptidyl peptidase IV membrane form); Dipeptidyl peptidase 4 soluble form (Dipeptidyl peptidase IV soluble form)]	-1.10042	-0.844038	-0.560135	-0.677021	0.311461	-0.539256	-1.38725	-0.873341	-0.682956	0.0010757
P27635	60S ribosomal protein L10 (Laminin receptor homolog) (Protein QM) (Tumor suppressor QM)	1.12596	1.13011	0.949727	NA	0.770097	0.281098	1.46518	0.552579	0.903009	7.57955e-05
P27694	Replication protein A 70 kDa DNA-binding subunit (RP-A p70) (Replication factor A protein 1) (RF-A protein 1) (Single-stranded DNA-binding protein) [Cleaved into: Replication protein A 70 kDa DNA-binding subunit, N-terminally processed]	NA	1.29438	1.3405	0.843045	0.611141	0.886036	1.35672	0.527658	0.972986	2.40899e-05
P27695	DNA-(apurinic or apyrimidinic site) lyase (EC 3.1.-.-) (EC 4.2.99.18) (APEX nuclease) (APEN) (Apurinic-apyrimidinic endonuclease 1) (AP endonuclease 1) (APE-1) (REF-1) (Redox factor-1) [Cleaved into: DNA-(apurinic or apyrimidinic site) lyase, mitochondrial]	1.11386	0.900659	2.33036	0.732759	0.940704	1.44601	1.41193	0.0449253	1.04032	0.000182968
P27797	Calreticulin (CRP55) (Calregulin) (Endoplasmic reticulum resident protein 60) (ERp60) (HACBP) (grp60)	0.427745	0.875943	1.07463	0.50682	0.38844	0.512458	0.698369	0.100206	0.564617	0.000799741
P27816	Microtubule-associated protein 4 (MAP-4)	-0.305143	0.1423	0.23631	-0.585414	0.311322	-0.667403	0.229511	-0.0866479	-0.046119	0.758382
P27824	Calnexin (IP90) (Major histocompatibility complex class I antigen-binding protein p88) (p90)	1.09618	0.801049	0.914381	1.86712	2.30618	0.806648	0.972749	0.212501	1.06512	0.000126515
P28062	Proteasome subunit beta type-8 (EC 3.4.25.1) (Low molecular mass protein 7) (Macropain subunit C13) (Multicatalytic endopeptidase complex subunit C13) (Proteasome component C13) (Proteasome subunit beta-5i) (Really interesting new gene 10 protein)	2.86098	2.20018	2.40147	1.94054	2.35105	1.5849	1.97757	1.77581	2.14056	1.65488e-09
P28065	Proteasome subunit beta type-9 (EC 3.4.25.1) (Low molecular mass protein 2) (Macropain chain 7) (Multicatalytic endopeptidase complex chain 7) (Proteasome chain 7) (Proteasome subunit beta-1i) (Really interesting new gene 12 protein)	3.6075	2.68554	2.14334	2.43471	2.75016	1.79269	3.99018	2.44277	2.74293	6.54275e-09
P28066	Proteasome subunit alpha type-5 (EC 3.4.25.1) (Macropain zeta chain) (Multicatalytic endopeptidase complex zeta chain) (Proteasome zeta chain)	0.932423	1.04202	0.49688	0.736425	1.32015	0.862445	0.449773	0.0787313	0.71048	0.000283364
P28072	Proteasome subunit beta type-6 (EC 3.4.25.1) (Macropain delta chain) (Multicatalytic endopeptidase complex delta chain) (Proteasome delta chain) (Proteasome subunit Y)	-1.08803	-1.3838	-0.761703	-0.180585	-1.6464	-0.268373	-1.88384	-1.22743	-1.03009	9.07056e-05
P28074	Proteasome subunit beta type-5 (EC 3.4.25.1) (Macropain epsilon chain) (Multicatalytic endopeptidase complex epsilon chain) (Proteasome chain 6) (Proteasome epsilon chain) (Proteasome subunit MB1) (Proteasome subunit X)	-1.64173	-1.75183	-1.81706	-2.24919	-1.90852	-1.14645	-2.70848	-1.06599	-1.66205	1.09639e-06
P28330	Long-chain specific acyl-CoA dehydrogenase, mitochondrial (LCAD) (EC 1.3.8.8)	-0.0140714	-0.170944	-0.515462	-1.42682	1.22824	0.242255	NA	NA	-0.109467	0.71616
P28331	NADH-ubiquinone oxidoreductase 75 kDa subunit, mitochondrial (EC 1.6.5.3) (EC 1.6.99.3) (Complex I-75kD) (CI-75kD)	-2.36305	-2.20974	-2.75278	-2.2868	-1.02824	-2.37894	-2.50918	-2.01364	-2.12881	1.46334e-08
P28332	Alcohol dehydrogenase 6 (EC 1.1.1.1)	-1.20694	-2.02813	-1.61585	-2.32694	-0.424613	-0.621307	-2.7627	-1.92604	-1.60465	7.93436e-06
P28482	Mitogen-activated protein kinase 1 (MAP kinase 1) (MAPK 1) (EC 2.7.11.24) (ERT1) (Extracellular signal-regulated kinase 2) (ERK-2) (MAP kinase isoform p42) (p42-MAPK) (Mitogen-activated protein kinase 2) (MAP kinase 2) (MAPK 2)	2.13966	1.5418	1.78365	1.76989	1.26528	1.37037	1.61314	0.342067	1.39607	3.0826e-06
P28799	Granulins (Proepithelin) (PEPI) [Cleaved into: Acrogranin (Glycoprotein of 88 Kda) (GP88) (Glycoprotein 88) (Progranulin); Paragranulin; Granulin-1 (Granulin G); Granulin-2 (Granulin F); Granulin-3 (Granulin B); Granulin-4 (Granulin A); Granulin-5 (Granulin C); Granulin-6 (Granulin D); Granulin-7 (Granulin E)]	-1.11274	-0.257713	-0.0313509	-0.900465	0.848772	0.715911	-1.05511	-0.32112	-0.226467	0.312159
P28838	Cytosol aminopeptidase (EC 3.4.11.1) (Leucine aminopeptidase 3) (LAP-3) (Leucyl aminopeptidase) (Peptidase S) (Proline aminopeptidase) (EC 3.4.11.5) (Prolyl aminopeptidase)	0.323816	0.410988	-0.362176	0.073396	1.17659	0.145348	1.28508	0.0955275	0.404538	0.0375046
P29218	Inositol monophosphatase 1 (IMP 1) (IMPase 1) (EC 3.1.3.25) (D-galactose 1-phosphate phosphatase) (EC 3.1.3.94) (Inositol-1(or 4)-monophosphatase 1) (Lithium-sensitive myo-inositol monophosphatase A1)	0.5318	0.560159	0.63541	0.576006	1.49608	0.919159	0.108249	0.164124	0.616872	0.00128842
P29350	Tyrosine-protein phosphatase non-receptor type 6 (EC 3.1.3.48) (Hematopoietic cell protein-tyrosine phosphatase) (Protein-tyrosine phosphatase 1C) (PTP-1C) (Protein-tyrosine phosphatase SHP-1) (SH-PTP1)	2.12543	2.20915	1.52115	1.85487	1.29782	0.811113	1.88717	0.925522	1.5505	4.76884e-07
P29401	Transketolase (TK) (EC 2.2.1.1)	-0.422396	-0.468736	-0.117046	-0.283323	-0.517221	-0.942513	-0.60202	-0.664119	-0.476083	0.002106
P29466	Caspase-1 (CASP-1) (EC 3.4.22.36) (Interleukin-1 beta convertase) (IL-1BC) (Interleukin-1 beta-converting enzyme) (ICE) (IL-1 beta-converting enzyme) (p45) [Cleaved into: Caspase-1 subunit p20; Caspase-1 subunit p10]	2.71106	1.60381	2.51723	NA	2.22367	1.40796	1.04764	NA	1.91856	1.24387e-05
P29590	Protein PML (Promyelocytic leukemia protein) (RING finger protein 71) (Tripartite motif-containing protein 19)	1.62609	0.750523	1.80219	1.32949	NA	1.1633	1.32097	1.42422	1.40472	7.91548e-07
P29692	Elongation factor 1-delta (EF-1-delta) (Antigen NY-CO-4)	0.250066	0.229738	0.604729	0.235109	0.0127799	0.341972	0.0477514	-0.35095	0.157443	0.237339
P29966	Myristoylated alanine-rich C-kinase substrate (MARCKS) (Protein kinase C substrate, 80 kDa protein, light chain) (80K-L protein) (PKCSL)	1.80489	1.80926	1.96945	1.9004	NA	0.626778	1.96747	1.63904	1.71913	3.21702e-07
P29972	Aquaporin-1 (AQP-1) (Aquaporin-CHIP) (Urine water channel) (Water channel protein for red blood cells and kidney proximal tubule)	-2.81321	-1.21012	-2.38554	-2.65524	-0.845408	-0.668116	-0.933347	-1.66757	-1.60549	1.38074e-05
P29992	Guanine nucleotide-binding protein subunit alpha-11 (G alpha-11) (G-protein subunit alpha-11) (Guanine nucleotide-binding protein G(y) subunit alpha)	-0.441802	-0.0870736	-0.19538	-0.041128	-0.314865	-0.270817	-0.18261	-0.275007	-0.187439	0.128087
P30038	Delta-1-pyrroline-5-carboxylate dehydrogenase, mitochondrial (P5C dehydrogenase) (EC 1.2.1.88) (Aldehyde dehydrogenase family 4 member A1) (L-glutamate gamma-semialdehyde dehydrogenase)	-5.42929	-4.88797	-3.50814	-4.05218	-2.3626	-3.01289	-2.32591	-2.35654	-3.3217	2.2928e-07
P30039	Phenazine biosynthesis-like domain-containing protein (EC 5.1.-.-) (MAWD-binding protein) (MAWDBP) (Unknown protein 32 from 2D-page of liver tissue)	-2.44513	-1.31012	-0.716848	-2.22821	-2.19816	0.0164589	-0.621173	-1.68693	-1.3867	7.09921e-05
P30040	Endoplasmic reticulum resident protein 29 (ERp29) (Endoplasmic reticulum resident protein 28) (ERp28) (Endoplasmic reticulum resident protein 31) (ERp31)	-0.469582	0.696957	-0.230438	0.222774	NA	0.104215	-0.197229	-0.655718	-0.0984998	0.561108
P30041	Peroxiredoxin-6 (EC 1.11.1.15) (1-Cys peroxiredoxin) (1-Cys PRX) (24 kDa protein) (Acidic calcium-independent phospholipase A2) (aiPLA2) (EC 3.1.1.-) (Antioxidant protein 2) (Liver 2D page spot 40) (Non-selenium glutathione peroxidase) (NSGPx) (EC 1.11.1.9) (Red blood cells page spot 12)	0.0728262	0.104901	-0.420813	-0.211342	0.721013	-0.327621	-0.648203	-0.733007	-0.197612	0.232413
P30042	ES1 protein homolog, mitochondrial (Protein GT335) (Protein KNP-I)	-1.82506	-2.36962	-2.67878	-2.71813	-2.30554	-1.70726	-1.92342	-1.92547	-2.10911	4.04716e-09
P30043	Flavin reductase (NADPH) (FR) (EC 1.5.1.30) (Biliverdin reductase B) (BVR-B) (EC 1.3.1.24) (Biliverdin-IX beta-reductase) (Green heme-binding protein) (GHBP) (NADPH-dependent diaphorase) (NADPH-flavin reductase) (FLR)	0.273742	1.14458	0.651208	1.10772	0.515611	1.32079	0.463763	0.317301	0.723196	0.000261366
P30044	Peroxiredoxin-5, mitochondrial (EC 1.11.1.15) (Alu corepressor 1) (Antioxidant enzyme B166) (AOEB166) (Liver tissue 2D-page spot 71B) (PLP) (Peroxiredoxin V) (Prx-V) (Peroxisomal antioxidant enzyme) (TPx type VI) (Thioredoxin peroxidase PMP20) (Thioredoxin reductase)	-0.486196	-0.581754	-0.23956	-0.808273	-0.350243	0.138473	-0.624902	-0.790438	-0.459621	0.00396422
P30046	D-dopachrome decarboxylase (EC 4.1.1.84) (D-dopachrome tautomerase) (Phenylpyruvate tautomerase II)	0.400966	-0.354503	0.0944799	-0.124577	-0.0928489	0.49669	-1.04343	-1.39226	-0.334556	0.125887
P30048	Thioredoxin-dependent peroxide reductase, mitochondrial (EC 1.11.1.15) (Antioxidant protein 1) (AOP-1) (HBC189) (Peroxiredoxin III) (Prx-III) (Peroxiredoxin-3) (Protein MER5 homolog)	-1.35193	-1.60035	-1.48022	-2.04364	-0.813774	-0.354984	-1.40888	-1.71185	-1.3423	2.20202e-06
P30049	ATP synthase subunit delta, mitochondrial (F-ATPase delta subunit)	-1.68438	-1.17602	-1.34681	-1.96016	-1.11747	0.0199007	-1.48845	-1.63668	-1.29222	7.63763e-06
P30050	60S ribosomal protein L12	1.12896	1.15719	0.829536	0.755046	0.539274	0.849445	0.88919	-0.0094905	0.725156	0.000224007
P30084	Enoyl-CoA hydratase, mitochondrial (EC 4.2.1.17) (Enoyl-CoA hydratase 1) (Short-chain enoyl-CoA hydratase) (SCEH)	-3.66939	-3.56303	-3.67364	-3.67807	-1.44235	-2.33534	-3.02523	-2.46205	-2.87938	2.29585e-08
P30085	UMP-CMP kinase (EC 2.7.4.14) (Deoxycytidylate kinase) (CK) (dCMP kinase) (Nucleoside-diphosphate kinase) (EC 2.7.4.6) (Uridine monophosphate/cytidine monophosphate kinase) (UMP/CMP kinase) (UMP/CMPK)	0.299739	1.08701	0.317457	NA	-0.965662	0.931811	0.681073	-0.713696	0.165097	0.497434
P30086	Phosphatidylethanolamine-binding protein 1 (PEBP-1) (HCNPpp) (Neuropolypeptide h3) (Prostatic-binding protein) (Raf kinase inhibitor protein) (RKIP) [Cleaved into: Hippocampal cholinergic neurostimulating peptide (HCNP)]	-1.26607	-0.20104	-0.650459	-1.21446	-0.00846051	0.292709	-0.309673	-1.2475	-0.606191	0.00605704
P30101	Protein disulfide-isomerase A3 (EC 5.3.4.1) (58 kDa glucose-regulated protein) (58 kDa microsomal protein) (p58) (Disulfide isomerase ER-60) (Endoplasmic reticulum resident protein 57) (ER protein 57) (ERp57) (Endoplasmic reticulum resident protein 60) (ER protein 60) (ERp60)	1.12406	0.925334	1.373	1.33351	1.54177	0.349026	1.02368	-0.0546401	0.884204	0.000264068
P30153	Serine/threonine-protein phosphatase 2A 65 kDa regulatory subunit A alpha isoform (Medium tumor antigen-associated 61 kDa protein) (PP2A subunit A isoform PR65-alpha) (PP2A subunit A isoform R1-alpha)	0.294182	0.44878	0.145972	0.443346	0.197699	0.0163443	0.748475	-0.509949	0.185738	0.217015
P30520	Adenylosuccinate synthetase isozyme 2 (AMPSase 2) (AdSS 2) (EC 6.3.4.4) (Adenylosuccinate synthetase, acidic isozyme) (Adenylosuccinate synthetase, liver isozyme) (L-type adenylosuccinate synthetase) (IMP--aspartate ligase 2)	1.05313	0.717766	0.374628	0.459322	NA	-0.281668	0.413724	-0.351063	0.303939	0.107889
P30533	Alpha-2-macroglobulin receptor-associated protein (Alpha-2-MRAP) (Low density lipoprotein receptor-related protein-associated protein 1) (RAP)	0.757225	-0.644967	-0.454612	0.0219546	-0.334755	-0.441117	-0.431449	-0.713696	-0.284264	0.0941256
P30566	Adenylosuccinate lyase (ADSL) (ASL) (EC 4.3.2.2) (Adenylosuccinase) (ASase)	0.955213	1.46953	1.22455	NA	-0.128291	1.29027	1.34506	0.471349	0.936972	0.000293611
P30613	Pyruvate kinase PKLR (EC 2.7.1.40) (Pyruvate kinase 1) (Pyruvate kinase isozymes L/R) (R-type/L-type pyruvate kinase) (Red cell/liver pyruvate kinase)	-0.900954	-1.26633	-1.3702	-0.674844	-1.74269	1.12937	0.292771	-1.37662	-0.765486	0.0118769
P30626	Sorcin (22 kDa protein) (CP-22) (CP22) (V19)	0.730307	1.00779	0.920968	0.659626	1.22947	1.24314	0.992433	0.199885	0.84225	3.60652e-05
P30711	Glutathione S-transferase theta-1 (EC 2.5.1.18) (GST class-theta-1) (Glutathione transferase T1-1)	1.02724	-0.674524	-0.20734	-0.198729	0.117963	0.353766	-0.191438	-0.550211	-0.0529712	0.760779
P30740	Leukocyte elastase inhibitor (LEI) (Monocyte/neutrophil elastase inhibitor) (EI) (M/NEI) (Peptidase inhibitor 2) (PI-2) (Serpin B1)	1.92914	1.48629	1.58134	1.22101	1.82238	0.998761	1.44201	0.171287	1.24669	1.36415e-05
P30837	Aldehyde dehydrogenase X, mitochondrial (EC 1.2.1.3) (Aldehyde dehydrogenase 5) (Aldehyde dehydrogenase family 1 member B1)	-3.65544	-3.69201	-3.0829	-2.20725	-2.51599	-2.32321	-2.68712	-2.25975	-2.69852	4.80954e-09
P31040	Succinate dehydrogenase [ubiquinone] flavoprotein subunit, mitochondrial (EC 1.3.5.1) (Flavoprotein subunit of complex II) (Fp)	-2.31393	-1.96198	-1.95313	-1.95881	-1.70605	-0.98766	-1.5922	-1.77918	-1.73726	2.36146e-08
P31146	Coronin-1A (Coronin-like protein A) (Clipin-A) (Coronin-like protein p57) (Tryptophan aspartate-containing coat protein) (TACO)	3.43624	2.08356	2.52978	1.21563	1.58337	0.0393281	2.78228	1.72987	1.94741	8.66389e-06
P31150	Rab GDP dissociation inhibitor alpha (Rab GDI alpha) (Guanosine diphosphate dissociation inhibitor 1) (GDI-1) (Oligophrenin-2) (Protein XAP-4)	1.82537	1.06142	1.16514	1.07475	0.253191	0.919373	0.761391	0.25044	0.884251	0.000137073
P31153	S-adenosylmethionine synthase isoform type-2 (AdoMet synthase 2) (EC 2.5.1.6) (Methionine adenosyltransferase 2) (MAT 2) (Methionine adenosyltransferase II) (MAT-II)	-0.0496365	0.3632	0.0454946	-0.192576	0.471797	0.785618	0.703108	-0.338339	0.20523	0.189879
P31431	Syndecan-4 (SYND4) (Amphiglycan) (Ryudocan core protein)	-1.06975	NA	-0.14612	-1.70002	NA	0.886517	-0.329144	-0.351289	-0.380622	0.177456
P31639	Sodium/glucose cotransporter 2 (Na(+)/glucose cotransporter 2) (Low affinity sodium-glucose cotransporter) (Solute carrier family 5 member 2)	-2.64457	-1.95747	-1.3573	-1.6017	-1.36443	-2.04665	-1.37619	-2.13162	-1.80165	3.16564e-08
P31930	Cytochrome b-c1 complex subunit 1, mitochondrial (Complex III subunit 1) (Core protein I) (Ubiquinol-cytochrome-c reductase complex core protein 1)	-1.7211	-2.29399	-2.69408	-3.14686	-2.72255	-2.28064	-2.61432	-2.24467	-2.39624	1.18406e-09
P31937	3-hydroxyisobutyrate dehydrogenase, mitochondrial (HIBADH) (EC 1.1.1.31)	-2.22714	-1.78381	-2.08539	-3.23068	-0.576516	-0.783576	-1.51478	-2.06423	-1.7704	3.70448e-06
P31939	Bifunctional purine biosynthesis protein PURH [Cleaved into: Bifunctional purine biosynthesis protein PURH, N-terminally processed] [Includes: Phosphoribosylaminoimidazolecarboxamide formyltransferase (EC 2.1.2.3) (5-aminoimidazole-4-carboxamide ribonucleotide formyltransferase) (AICAR transformylase); IMP cyclohydrolase (EC 3.5.4.10) (ATIC) (IMP synthase) (Inosinicase)]	0.822719	0.655594	-0.489156	1.06041	0.581704	0.316213	0.464647	0.149649	0.456463	0.01237
P31942	Heterogeneous nuclear ribonucleoprotein H3 (hnRNP H3) (Heterogeneous nuclear ribonucleoprotein 2H9) (hnRNP 2H9)	0.593726	0.541503	0.898185	0.391177	0.662969	0.970914	0.905006	0.522281	0.711643	5.11637e-05
P31943	Heterogeneous nuclear ribonucleoprotein H (hnRNP H) [Cleaved into: Heterogeneous nuclear ribonucleoprotein H, N-terminally processed]	0.563202	0.729822	1.03937	0.425746	0.116868	0.701506	0.828428	0.329341	0.606707	0.00041914
P31946	14-3-3 protein beta/alpha (Protein 1054) (Protein kinase C inhibitor protein 1) (KCIP-1) [Cleaved into: 14-3-3 protein beta/alpha, N-terminally processed]	0.695702	0.476888	0.490882	0.077155	0.346987	0.473004	0.249591	-0.218595	0.307751	0.0320478
P31948	Stress-induced-phosphoprotein 1 (STI1) (Hsc70/Hsp90-organizing protein) (Hop) (Renal carcinoma antigen NY-REN-11) (Transformation-sensitive protein IEF SSP 3521)	1.18973	0.757777	0.428417	0.980533	0.738993	0.32385	0.670065	-0.216113	0.561542	0.00305314
P31949	Protein S100-A11 (Calgizzarin) (Metastatic lymph node gene 70 protein) (MLN 70) (Protein S100-C) (S100 calcium-binding protein A11) [Cleaved into: Protein S100-A11, N-terminally processed]	-0.892263	1.79548	1.73662	2.04466	1.77629	1.33101	1.7559	0.775243	1.27721	0.00026807
P32119	Peroxiredoxin-2 (EC 1.11.1.15) (Natural killer cell-enhancing factor B) (NKEF-B) (PRP) (Thiol-specific antioxidant protein) (TSA) (Thioredoxin peroxidase 1) (Thioredoxin-dependent peroxide reductase 1)	0.74748	1.10339	-0.07967	1.16659	-0.463464	0.574589	0.345679	0.0548868	0.433457	0.0289167
P32189	Glycerol kinase (GK) (Glycerokinase) (EC 2.7.1.30) (ATP:glycerol 3-phosphotransferase)	-2.04475	-2.07825	-3.38658	-2.28009	-0.996924	-0.191489	-1.54745	-2.13757	-1.82266	7.31346e-06
P32455	Guanylate-binding protein 1 (EC 3.6.5.-) (GTP-binding protein 1) (GBP-1) (HuGBP-1) (Guanine nucleotide-binding protein 1) (Interferon-induced guanylate-binding protein 1)	2.39128	3.33559	NA	3.36358	1.8379	0.848629	3.22171	1.54789	2.3114	2.38847e-06
P32754	4-hydroxyphenylpyruvate dioxygenase (EC 1.13.11.27) (4-hydroxyphenylpyruvic acid oxidase) (4HPPD) (HPD) (HPPDase)	-3.00235	-2.82786	-3.96978	-2.16488	-2.79333	-2.36042	-4.43966	-3.02416	-3.02332	3.77295e-09
P32929	Cystathionine gamma-lyase (EC 4.4.1.1) (Cysteine-protein sulfhydrase) (Gamma-cystathionase)	-3.00863	-2.74204	-1.48903	-2.11188	-0.00399119	-1.00182	-2.08507	-1.92509	-1.76621	1.22077e-05
P33121	Long-chain-fatty-acid--CoA ligase 1 (EC 6.2.1.3) (Acyl-CoA synthetase 1) (ACS1) (Long-chain acyl-CoA synthetase 1) (LACS 1) (Long-chain acyl-CoA synthetase 2) (LACS 2) (Long-chain fatty acid-CoA ligase 2) (Palmitoyl-CoA ligase 1) (Palmitoyl-CoA ligase 2)	-1.67319	-1.28853	-1.16306	-1.82634	-1.83271	-0.758616	-1.52483	-1.22466	-1.34665	5.61417e-07
P33240	Cleavage stimulation factor subunit 2 (CF-1 64 kDa subunit) (Cleavage stimulation factor 64 kDa subunit) (CSTF 64 kDa subunit) (CstF-64)	NA	0.123178	0.56245	0.740875	0.119425	0.610064	0.416861	-0.573859	0.227735	0.200525
P33241	Lymphocyte-specific protein 1 (47 kDa actin-binding protein) (52 kDa phosphoprotein) (pp52) (Lymphocyte-specific antigen WP34)	2.87151	2.09282	2.29423	NA	1.91016	0.373166	1.93793	1.33614	1.8186	4.12884e-06
P33316	Deoxyuridine 5'-triphosphate nucleotidohydrolase, mitochondrial (dUTPase) (EC 3.6.1.23) (dUTP pyrophosphatase)	-0.121762	-0.249508	NA	-0.933859	-0.66566	0.062684	-0.40325	-0.488412	-0.36143	0.0306081
P34896	Serine hydroxymethyltransferase, cytosolic (SHMT) (EC 2.1.2.1) (Glycine hydroxymethyltransferase) (Serine methylase)	-1.01678	-1.37154	-1.33046	-1.75195	-0.862049	-0.661541	-0.510403	-1.78044	-1.18543	4.71368e-06
P34897	Serine hydroxymethyltransferase, mitochondrial (SHMT) (EC 2.1.2.1) (Glycine hydroxymethyltransferase) (Serine methylase)	0.335952	0.441367	0.838774	-0.48192	0.184631	0.991444	-0.0810292	-0.869161	0.0986266	0.622667
P34913	Bifunctional epoxide hydrolase 2 [Includes: Cytosolic epoxide hydrolase 2 (CEH) (EC 3.3.2.10) (Epoxide hydratase) (Soluble epoxide hydrolase) (SEH); Lipid-phosphate phosphatase (EC 3.1.3.76)]	-2.3543	-2.0016	-2.64087	-1.58559	-1.05711	-1.2417	-1.15728	-1.87484	-1.71015	2.90494e-07
P34932	Heat shock 70 kDa protein 4 (HSP70RY) (Heat shock 70-related protein APG-2)	0.118839	0.0876377	-0.406493	0.0359694	0.26933	-0.32319	-0.628264	-0.816968	-0.231485	0.133761
P34949	Mannose-6-phosphate isomerase (EC 5.3.1.8) (Phosphohexomutase) (Phosphomannose isomerase) (PMI)	1.0738	1.36884	1.14278	1.53185	0.917118	1.62149	0.743622	0.205497	1.02302	2.40637e-05
P35080	Profilin-2 (Profilin II)	0.700924	-1.62897	0.0376414	0.127227	-1.69212	-1.14997	-0.221965	-1.3484	-0.680812	0.0170342
P35221	Catenin alpha-1 (Alpha E-catenin) (Cadherin-associated protein) (Renal carcinoma antigen NY-REN-13)	-0.113825	0.0529516	0.150397	-0.212959	0.201565	0.44644	0.0218439	-1.1281	-0.145893	0.398424
P35222	Catenin beta-1 (Beta-catenin)	0.519778	0.273128	-0.181834	-0.0538154	-0.685821	0.505316	0.187528	-0.244522	0.052442	0.727077
P35232	Prohibitin	0.137855	-0.0403672	-0.404885	-0.906712	0.429366	0.476641	-0.00932379	-0.998557	-0.213089	0.251786
P35237	Serpin B6 (Cytoplasmic antiproteinase) (CAP) (Peptidase inhibitor 6) (PI-6) (Placental thrombin inhibitor)	0.465201	0.934141	0.646756	0.0664676	1.13002	0.363208	-0.0593595	-0.223793	0.388399	0.0299384
P35241	Radixin	-1.25383	0.0562102	-0.492565	-0.729824	0.301884	-0.716422	-1.16287	-1.21524	-0.670129	0.00241464
P35268	60S ribosomal protein L22 (EBER-associated protein) (EAP) (Epstein-Barr virus small RNA-associated protein) (Heparin-binding protein HBp15)	0.861879	0.654054	0.853768	0.742218	1.07975	0.584544	0.755338	0.225447	0.708798	6.61184e-05
P35270	Sepiapterin reductase (SPR) (EC 1.1.1.153)	1.00228	-0.0716136	-0.636144	-0.588383	-0.663324	1.35556	-0.620958	-1.2475	-0.257871	0.324312
P35527	Keratin, type I cytoskeletal 9 (Cytokeratin-9) (CK-9) (Keratin-9) (K9)	0.8483	0.466777	0.816634	1.6307	0.439282	0.622743	-0.915366	1.19496	0.743969	0.00581777
P35555	Fibrillin-1 [Cleaved into: Asprosin]	0.57365	-0.204167	0.379237	0.617963	1.04736	-1.90634	-1.16178	0.619315	0.109032	0.709419
P35558	Phosphoenolpyruvate carboxykinase, cytosolic [GTP] (PEPCK-C) (EC 4.1.1.32)	-2.94737	-2.84504	-3.68852	-3.03204	-5.21095	-2.05921	-2.32989	-2.41303	-2.94915	1.03601e-07
P35579	Myosin-9 (Cellular myosin heavy chain, type A) (Myosin heavy chain 9) (Myosin heavy chain, non-muscle IIa) (Non-muscle myosin heavy chain A) (NMMHC-A) (Non-muscle myosin heavy chain IIa) (NMMHC II-a) (NMMHC-IIA)	0.672363	0.495372	1.16123	2.01971	1.97107	-0.853712	0.83389	0.109763	0.768466	0.0102781
P35580	Myosin-10 (Cellular myosin heavy chain, type B) (Myosin heavy chain 10) (Myosin heavy chain, non-muscle IIb) (Non-muscle myosin heavy chain B) (NMMHC-B) (Non-muscle myosin heavy chain IIb) (NMMHC II-b) (NMMHC-IIB)	0.163443	-0.266102	-2.2533	-0.551125	0.270954	-1.22808	-1.15232	-1.29225	-0.800477	0.00453456
P35606	Coatomer subunit beta' (Beta'-coat protein) (Beta'-COP) (p102)	0.61675	0.360354	0.734316	0.674497	0.582914	0.0315489	0.406372	-0.203264	0.377441	0.0152241
P35611	Alpha-adducin (Erythrocyte adducin subunit alpha)	-1.29312	-0.247877	-0.439383	-0.75192	-0.967442	0.221896	-0.618442	-1.57908	-0.761969	0.00103054
P35613	Basigin (5F7) (Collagenase stimulatory factor) (Extracellular matrix metalloproteinase inducer) (EMMPRIN) (Leukocyte activation antigen M6) (OK blood group antigen) (Tumor cell-derived collagenase stimulatory factor) (TCSF) (CD antigen CD147)	-0.153391	0.48384	0.319559	0.392582	-0.759525	-0.822406	-0.490968	-1.19541	-0.336043	0.105999
P35637	RNA-binding protein FUS (75 kDa DNA-pairing protein) (Oncogene FUS) (Oncogene TLS) (POMp75) (Translocated in liposarcoma protein)	0.670839	0.6458	1.46726	0.604203	0.346131	1.09654	0.956713	0.25639	0.744112	0.000190998
P35749	Myosin-11 (Myosin heavy chain 11) (Myosin heavy chain, smooth muscle isoform) (SMMHC)	-0.182426	0.770204	-0.335072	2.71551	2.02449	-1.40534	-0.695684	0.640951	0.507814	0.181117
P35754	Glutaredoxin-1 (Thioltransferase-1) (TTase-1)	-0.524495	-0.305464	-0.170605	-0.293766	-0.43037	1.25099	0.0722737	-1.2047	-0.268234	0.217601
P35908	Keratin, type II cytoskeletal 2 epidermal (Cytokeratin-2e) (CK-2e) (Epithelial keratin-2e) (Keratin-2 epidermis) (Keratin-2e) (K2e) (Type-II keratin Kb2)	0.45503	0.728277	0.811953	1.44211	0.0295192	0.735847	-0.301989	1.00758	0.701405	0.00220768
P35914	Hydroxymethylglutaryl-CoA lyase, mitochondrial (HL) (HMG-CoA lyase) (EC 4.1.3.4) (3-hydroxy-3-methylglutarate-CoA lyase)	-2.62749	-2.13031	-2.21453	-2.05263	-1.57918	-1.63425	-1.77395	-2.0223	-1.96224	2.92234e-09
P35998	26S protease regulatory subunit 7 (26S proteasome AAA-ATPase subunit RPT1) (Proteasome 26S subunit ATPase 2) (Protein MSS1)	0.549133	0.66925	0.355432	0.712813	-0.190482	0.134364	0.538597	-0.329411	0.278558	0.0775535
P36269	Gamma-glutamyltransferase 5 (GGT 5) (EC 2.3.2.2) (Gamma-glutamyl transpeptidase-related enzyme) (GGT-rel) (Gamma-glutamyltransferase-like activity 1) (Gamma-glutamyltranspeptidase 5) (Glutathione hydrolase 5) (EC 3.4.19.13) (Leukotriene-C4 hydrolase) (EC 3.4.19.14) [Cleaved into: Gamma-glutamyltransferase 5 heavy chain; Gamma-glutamyltransferase 5 light chain]	-1.832	-1.11925	0.765333	-1.09599	-1.68579	-2.89387	-1.8558	-0.622743	-1.17401	0.00168103
P36405	ADP-ribosylation factor-like protein 3	0.412961	0.822219	0.234221	0.177181	0.440439	0.762083	0.222536	-0.0731347	0.369124	0.0138173
P36542	ATP synthase subunit gamma, mitochondrial (F-ATPase gamma subunit)	-1.32674	NA	-1.62287	-1.90536	-1.08144	-1.24891	-2.20415	-1.75335	-1.56243	3.32344e-07
P36543	V-type proton ATPase subunit E 1 (V-ATPase subunit E 1) (V-ATPase 31 kDa subunit) (p31) (Vacuolar proton pump subunit E 1)	-1.8163	-1.40483	-2.46858	-1.20486	-1.42929	-1.49962	-1.357	-1.55488	-1.54372	1.13503e-07
P36578	60S ribosomal protein L4 (60S ribosomal protein L1)	1.42959	0.638153	0.968389	0.535235	0.619996	0.085823	1.37712	0.463669	0.775376	0.000248911
P36776	Lon protease homolog, mitochondrial (EC 3.4.21.-) (LONHs) (Lon protease-like protein) (LONP) (Mitochondrial ATP-dependent protease Lon) (Serine protease 15)	-1.05588	-0.605664	-0.0810966	0.0864061	0.475303	-1.47228	-0.490339	-1.55321	-0.65036	0.00963349
P36871	Phosphoglucomutase-1 (PGM 1) (EC 5.4.2.2) (Glucose phosphomutase 1)	0.577799	1.7943	0.723918	0.768978	0.907656	0.0699198	0.642358	-0.386038	0.567732	0.0123379
P36915	Guanine nucleotide-binding protein-like 1 (GTP-binding protein HSR1)	1.2998	1.35338	1.0748	0.950522	NA	0.408563	0.879872	NA	0.99449	0.000235087
P36955	Pigment epithelium-derived factor (PEDF) (Cell proliferation-inducing gene 35 protein) (EPC-1) (Serpin F1)	-0.132911	0.0403699	-0.0413865	0.439591	0.955905	-0.811473	-0.948534	-0.294782	-0.0768069	0.6866
P36957	Dihydrolipoyllysine-residue succinyltransferase component of 2-oxoglutarate dehydrogenase complex, mitochondrial (EC 2.3.1.61) (2-oxoglutarate dehydrogenase complex component E2) (OGDC-E2) (Dihydrolipoamide succinyltransferase component of 2-oxoglutarate dehydrogenase complex) (E2K)	-1.38828	-2.39087	-1.95338	-2.46536	-0.753015	-2.16647	-2.2514	-1.94328	-1.87318	1.07316e-07
P36969	Phospholipid hydroperoxide glutathione peroxidase, mitochondrial (PHGPx) (EC 1.11.1.12) (Glutathione peroxidase 4) (GPx-4) (GSHPx-4)	0.251722	0.829597	0.132391	-0.285154	0.11845	1.2541	-0.0568136	-0.15069	0.259961	0.142322
P37108	Signal recognition particle 14 kDa protein (SRP14) (18 kDa Alu RNA-binding protein)	1.08263	1.0012	1.63098	1.082	1.60926	1.57339	1.04347	0.584523	1.17652	1.40343e-06
P37235	Hippocalcin-like protein 1 (Calcium-binding protein BDR-1) (HLP2) (Visinin-like protein 3) (VILIP-3)	2.70548	1.72783	1.16799	2.07253	1.74094	3.07908	1.03566	0.827052	1.73115	3.82071e-06
P37802	Transgelin-2 (Epididymis tissue protein Li 7e) (SM22-alpha homolog)	1.10995	0.347029	1.23886	0.943935	0.291683	0.188591	0.241734	0.435593	0.625524	0.00111529
P37837	Transaldolase (EC 2.2.1.2)	-0.348078	0.142199	0.00870088	-0.472243	1.23198	0.388774	-0.329231	-0.492212	0.00382382	0.983212
P38117	Electron transfer flavoprotein subunit beta (Beta-ETF)	-2.19788	-2.13076	-1.94491	-2.8615	-1.45767	-1.07048	-1.59341	-1.9201	-1.85556	7.57577e-08
P38159	RNA-binding motif protein, X chromosome (Glycoprotein p43) (Heterogeneous nuclear ribonucleoprotein G) (hnRNP G) [Cleaved into: RNA-binding motif protein, X chromosome, N-terminally processed]	0.984069	0.995043	1.18393	0.35776	0.692732	1.04282	0.852614	0.130018	0.75175	0.000133268
P38606	V-type proton ATPase catalytic subunit A (V-ATPase subunit A) (EC 3.6.3.14) (V-ATPase 69 kDa subunit) (Vacuolar ATPase isoform VA68) (Vacuolar proton pump subunit alpha)	-2.60322	-1.43974	-2.65447	-1.54567	-1.61355	-1.72086	-1.49861	-1.69915	-1.78641	8.19821e-08
P38646	Stress-70 protein, mitochondrial (75 kDa glucose-regulated protein) (GRP-75) (Heat shock 70 kDa protein 9) (Mortalin) (MOT) (Peptide-binding protein 74) (PBP74)	-2.18072	-1.08076	-1.24657	-0.829911	0.611707	-0.923824	-1.34027	-1.50299	-1.06662	0.00033629
P38919	Eukaryotic initiation factor 4A-III (eIF-4A-III) (eIF4A-III) (EC 3.6.4.13) (ATP-dependent RNA helicase DDX48) (ATP-dependent RNA helicase eIF4A-3) (DEAD box protein 48) (Eukaryotic initiation factor 4A-like NUK-34) (Eukaryotic translation initiation factor 4A isoform 3) (Nuclear matrix protein 265) (NMP 265) (hNMP 265) [Cleaved into: Eukaryotic initiation factor 4A-III, N-terminally processed]	1.51452	0.711194	1.08314	0.780407	0.433906	0.703607	1.20502	0.592093	0.890302	2.19435e-05
P39019	40S ribosomal protein S19	1.20101	0.697691	0.901148	0.604881	0.571113	0.658597	0.747789	0.836527	0.828002	1.53895e-05
P39023	60S ribosomal protein L3 (HIV-1 TAR RNA-binding protein B) (TARBP-B)	1.10836	-0.0355133	0.977374	0.553315	NA	0.309599	1.21073	0.305985	0.641571	0.00232345
P39059	Collagen alpha-1(XV) chain [Cleaved into: Restin (Endostatin-XV) (Related to endostatin) (Restin-I); Restin-2 (Restin-II); Restin-3 (Restin-III); Restin-4 (Restin-IV)]	-0.449785	0.502283	0.413451	0.548741	0.966764	0.0937804	0.688938	-0.0398403	0.342359	0.043614
P39060	Collagen alpha-1(XVIII) chain [Cleaved into: Endostatin]	-1.02783	-0.653441	-0.449878	-0.480578	-0.0529493	-0.764297	-0.381542	-1.3784	-0.68562	0.000503033
P39656	Dolichyl-diphosphooligosaccharide--protein glycosyltransferase 48 kDa subunit (DDOST 48 kDa subunit) (Oligosaccharyl transferase 48 kDa subunit) (EC 2.4.99.18)	0.437253	0.78896	1.21859	0.880291	0.876996	0.519212	0.692289	0.266403	0.704793	0.000111623
P39687	Acidic leucine-rich nuclear phosphoprotein 32 family member A (Acidic nuclear phosphoprotein pp32) (pp32) (Leucine-rich acidic nuclear protein) (LANP) (Mapmodulin) (Potent heat-stable protein phosphatase 2A inhibitor I1PP2A) (Putative HLA-DR-associated protein I) (PHAPI)	0.48503	0.520303	0.547072	0.117517	-0.0806974	1.05139	0.719436	0.19342	0.460404	0.00556567
P40121	Macrophage-capping protein (Actin regulatory protein CAP-G)	1.37856	0.617477	0.452982	0.840472	0.113586	0.601341	0.313345	0.242874	0.577806	0.00154405
P40123	Adenylyl cyclase-associated protein 2 (CAP 2)	1.0184	1.29086	0.577597	0.911225	1.01818	1.32874	1.48211	0.161056	0.927329	4.35818e-05
P40227	T-complex protein 1 subunit zeta (TCP-1-zeta) (Acute morphine dependence-related protein 2) (CCT-zeta-1) (HTR3) (Tcp20)	0.903839	0.688128	0.605539	0.795129	0.945105	0.563061	0.609938	-0.189793	0.569766	0.00146714
P40261	Nicotinamide N-methyltransferase (EC 2.1.1.1)	4.08221	2.99042	1.27293	3.66626	3.01095	2.28872	4.0677	0.843603	2.60701	3.98606e-06
P40306	Proteasome subunit beta type-10 (EC 3.4.25.1) (Low molecular mass protein 10) (Macropain subunit MECl-1) (Multicatalytic endopeptidase complex subunit MECl-1) (Proteasome MECl-1) (Proteasome subunit beta-2i)	3.25816	2.95042	NA	3.08773	2.89907	2.32187	2.85273	1.4032	2.57164	4.63813e-08
P40429	60S ribosomal protein L13a (23 kDa highly basic protein)	1.59155	1.26663	1.26459	0.815187	0.783421	0.432903	NA	0.24081	0.879081	0.000243305
P40763	Signal transducer and activator of transcription 3 (Acute-phase response factor)	1.18906	0.631991	0.946816	1.15767	0.649247	NA	0.71133	NA	0.881018	0.000336937
P40925	Malate dehydrogenase, cytoplasmic (EC 1.1.1.37) (Cytosolic malate dehydrogenase) (Diiodophenylpyruvate reductase) (EC 1.1.1.96)	0.0986734	-0.578606	-0.686794	-0.847318	0.538621	-0.363374	-1.10047	-0.995955	-0.503827	0.012643
P40926	Malate dehydrogenase, mitochondrial (EC 1.1.1.37)	-1.79113	-1.40733	-1.86941	-2.27295	-0.36948	-0.975382	-1.53248	-1.64736	-1.45735	1.86339e-06
P40939	Trifunctional enzyme subunit alpha, mitochondrial (78 kDa gastrin-binding protein) (TP-alpha) [Includes: Long-chain enoyl-CoA hydratase (EC 4.2.1.17); Long chain 3-hydroxyacyl-CoA dehydrogenase (EC 1.1.1.211)]	-1.30105	-1.42049	-0.560797	-0.943585	0.716341	-1.51115	-1.20362	-1.61334	-1.00603	0.00044173
P41091	Eukaryotic translation initiation factor 2 subunit 3 (Eukaryotic translation initiation factor 2 subunit gamma X) (eIF-2-gamma X) (eIF-2gX)	1.3592	0.575479	0.780554	0.0132865	NA	0.330245	0.787269	0.0454017	0.541697	0.00714668
P42126	Enoyl-CoA delta isomerase 1, mitochondrial (EC 5.3.3.8) (3,2-trans-enoyl-CoA isomerase) (Delta(3),Delta(2)-enoyl-CoA isomerase) (D3,D2-enoyl-CoA isomerase) (Dodecenoyl-CoA isomerase)	-1.30602	-1.21637	-1.51055	-2.2226	-1.58656	-0.325543	-1.70865	-1.43397	-1.37195	2.2735e-06
P42167	Lamina-associated polypeptide 2, isoforms beta/gamma (Thymopoietin, isoforms beta/gamma) (TP beta/gamma) (Thymopoietin-related peptide isoforms beta/gamma) (TPRP isoforms beta/gamma) [Cleaved into: Thymopoietin (TP) (Splenin); Thymopentin (TP5)]	1.19873	1.1604	1.89042	1.45389	NA	1.17845	1.23265	0.351811	1.15186	1.93659e-05
P42224	Signal transducer and activator of transcription 1-alpha/beta (Transcription factor ISGF-3 components p91/p84)	2.76042	3.08278	2.16506	2.5136	2.16236	0.569957	3.62788	2.5465	2.48576	1.61427e-07
P42330	Aldo-keto reductase family 1 member C3 (EC 1.-.-.-) (17-beta-hydroxysteroid dehydrogenase type 5) (17-beta-HSD 5) (3-alpha-HSD type II, brain) (3-alpha-hydroxysteroid dehydrogenase type 2) (3-alpha-HSD type 2) (EC 1.1.1.357) (Chlordecone reductase homolog HAKRb) (Dihydrodiol dehydrogenase 3) (DD-3) (DD3) (Dihydrodiol dehydrogenase type I) (HA1753) (Indanol dehydrogenase) (EC 1.1.1.112) (Prostagla…	0.567836	-0.578483	0.0197217	-0.706017	0.136716	0.502633	0.127423	-0.796598	-0.12518	0.477229
P42704	Leucine-rich PPR motif-containing protein, mitochondrial (130 kDa leucine-rich protein) (LRP 130) (GP130)	-1.61863	-2.68836	-0.757668	-0.743687	-0.31847	-2.30171	-1.45093	-1.90161	-1.47621	2.01156e-05
P42765	3-ketoacyl-CoA thiolase, mitochondrial (EC 2.3.1.16) (Acetyl-CoA acyltransferase) (Beta-ketothiolase) (Mitochondrial 3-oxoacyl-CoA thiolase) (T1)	-1.24711	-1.12489	-1.2001	-2.27485	0.273665	0.563563	-0.656424	-1.53456	-0.926502	0.00285801
P42768	Wiskott-Aldrich syndrome protein (WASp)	NA	2.09673	2.20019	1.61531	1.9927	0.785911	1.90253	0.63684	1.53297	7.4129e-06
P42785	Lysosomal Pro-X carboxypeptidase (EC 3.4.16.2) (Angiotensinase C) (Lysosomal carboxypeptidase C) (Proline carboxypeptidase) (Prolylcarboxypeptidase) (PRCP)	-1.53819	-0.375213	-0.404416	-0.411105	NA	-0.5283	-1.18412	-0.920141	-0.73561	0.000805581
P43121	Cell surface glycoprotein MUC18 (Cell surface glycoprotein P1H12) (Melanoma cell adhesion molecule) (Melanoma-associated antigen A32) (Melanoma-associated antigen MUC18) (S-endo 1 endothelial-associated antigen) (CD antigen CD146)	2.15895	1.52282	2.55255	0.564352	NA	1.10115	2.82845	1.44961	1.75303	7.21847e-06
P43155	Carnitine O-acetyltransferase (Carnitine acetylase) (EC 2.3.1.7) (Carnitine acetyltransferase) (CAT) (CrAT)	-2.35721	-1.8773	-1.85839	-1.91596	-1.10224	-0.925614	-1.87369	-1.86334	-1.69337	7.87557e-08
P43243	Matrin-3	0.668902	0.634138	0.673676	0.57189	0.0172021	0.561271	0.681126	0.155984	0.501879	0.00139228
P43304	Glycerol-3-phosphate dehydrogenase, mitochondrial (GPD-M) (GPDH-M) (EC 1.1.5.3) (mtGPD)	0.826416	0.320166	NA	0.0818675	0.855213	-0.329966	NA	-0.469052	0.173191	0.396943
P43487	Ran-specific GTPase-activating protein (Ran-binding protein 1) (RanBP1)	1.80668	0.259366	0.62977	0.654141	0.749255	1.02997	1.10608	0.186114	0.77825	0.000435362
P43490	Nicotinamide phosphoribosyltransferase (NAmPRTase) (Nampt) (EC 2.4.2.12) (Pre-B-cell colony-enhancing factor 1) (Pre-B cell-enhancing factor) (Visfatin)	2.82269	1.21193	1.52671	2.11963	2.58579	0.530688	1.43674	0.974291	1.61994	6.18923e-06
P43652	Afamin (Alpha-albumin) (Alpha-Alb)	-0.474474	0.634854	0.482057	2.46493	-0.498359	-0.623661	-0.29165	0.44236	0.330572	0.251484
P43686	26S protease regulatory subunit 6B (26S proteasome AAA-ATPase subunit RPT3) (MB67-interacting protein) (MIP224) (Proteasome 26S subunit ATPase 4) (Tat-binding protein 7) (TBP-7)	0.711853	0.493552	NA	0.195042	0.630172	-0.27887	0.25051	-0.266517	0.233246	0.158352
P43897	Elongation factor Ts, mitochondrial (EF-Ts) (EF-TsMt)	1.12147	-0.41327	-0.899968	2.73806	4.2477	1.28308	-0.694797	1.28307	1.14946	0.0240199
P45381	Aspartoacylase (EC 3.5.1.15) (Aminoacylase-2) (ACY-2)	-0.0804846	-0.0618332	-1.26496	-1.0972	0.166633	1.23282	-0.207021	-1.36631	-0.405324	0.122417
P45880	Voltage-dependent anion-selective channel protein 2 (VDAC-2) (hVDAC2) (Outer mitochondrial membrane protein porin 2)	-0.480596	-0.412854	-0.858928	-1.25927	2.35328	0.192858	-0.485141	-1.2228	-0.333279	0.296922
P45954	Short/branched chain specific acyl-CoA dehydrogenase, mitochondrial (SBCAD) (EC 1.3.8.5) (2-methyl branched chain acyl-CoA dehydrogenase) (2-MEBCAD) (2-methylbutyryl-coenzyme A dehydrogenase) (2-methylbutyryl-CoA dehydrogenase)	-2.44151	-3.78244	-3.3984	-2.01029	-1.5926	-2.16624	-3.21296	-2.51443	-2.58184	2.29843e-08
P45974	Ubiquitin carboxyl-terminal hydrolase 5 (EC 3.4.19.12) (Deubiquitinating enzyme 5) (Isopeptidase T) (Ubiquitin thioesterase 5) (Ubiquitin-specific-processing protease 5)	1.05842	0.59821	0.570465	0.750342	0.267303	0.480382	0.731909	-0.169155	0.501719	0.00360557
P46108	Adapter molecule crk (Proto-oncogene c-Crk) (p38)	1.03159	0.580852	0.514008	0.22444	-0.43062	1.18805	0.224987	0.309967	0.483332	0.0116768
P46109	Crk-like protein	1.34337	0.626424	0.659732	0.909214	-0.447176	1.27169	0.626943	-0.231555	0.547092	0.014201
P46379	Large proline-rich protein BAG6 (BAG family molecular chaperone regulator 6) (BCL2-associated athanogene 6) (BAG-6) (BAG6) (HLA-B-associated transcript 3) (Protein G3) (Protein Scythe)	0.190486	0.545942	0.28791	-0.0710699	0.87325	0.306933	0.57927	-0.268913	0.285737	0.0623347
P46459	Vesicle-fusing ATPase (EC 3.6.4.6) (N-ethylmaleimide-sensitive fusion protein) (NEM-sensitive fusion protein) (Vesicular-fusion protein NSF)	0.379081	0.505162	0.845231	1.41201	1.05818	-0.0941267	0.720145	NA	0.689383	0.00382725
P46776	60S ribosomal protein L27a	1.67575	1.14338	1.3637	0.931327	1.09815	0.920016	1.21214	0.606188	1.10595	1.38948e-06
P46777	60S ribosomal protein L5	0.87875	1.49795	0.475627	0.372927	-0.235404	0.319178	0.648646	0.477522	0.58994	0.00323133
P46779	60S ribosomal protein L28	2.15693	1.00655	1.61228	0.877781	1.05205	0.645796	1.22778	0.538031	1.11689	1.62974e-05
P46781	40S ribosomal protein S9	1.4238	1.05901	0.955014	0.643652	1.09818	0.438373	1.15724	0.190651	0.839256	7.85474e-05
P46782	40S ribosomal protein S5 [Cleaved into: 40S ribosomal protein S5, N-terminally processed]	1.32918	0.914456	0.875952	0.714056	-0.217854	0.791156	0.908775	0.421032	0.728281	0.000393542
P46783	40S ribosomal protein S10	1.34114	1.07454	1.08707	0.920988	0.537237	0.786204	1.19373	0.355719	0.894343	1.65196e-05
P46926	Glucosamine-6-phosphate isomerase 1 (EC 3.5.99.6) (Glucosamine-6-phosphate deaminase 1) (GNPDA 1) (GlcN6P deaminase 1) (Oscillin)	-0.463097	-0.501894	-1.06146	-0.592944	0.408989	0.0103983	-0.658035	-1.07478	-0.512318	0.00787005
P46937	Transcriptional coactivator YAP1 (Yes-associated protein 1) (Protein yorkie homolog) (Yes-associated protein YAP65 homolog)	0.393063	1.16538	0.271218	-0.32856	NA	0.836075	-0.2474	0.262469	0.376432	0.0597555
P46940	Ras GTPase-activating-like protein IQGAP1 (p195)	1.69635	0.938096	1.49123	1.95347	1.4437	0.00675141	1.27484	-0.0827026	1.00398	0.000605666
P46952	3-hydroxyanthranilate 3,4-dioxygenase (EC 1.13.11.6) (3-hydroxyanthranilate oxygenase) (3-HAO) (3-hydroxyanthranilic acid dioxygenase) (HAD)	0.0367762	-0.525166	-0.417495	-0.872432	-0.51471	0.867769	-0.169904	-0.780226	-0.306541	0.0994837
P47755	F-actin-capping protein subunit alpha-2 (CapZ alpha-2)	0.404071	0.683126	0.490758	0.505806	0.640159	0.193117	0.726746	-0.0380147	0.440499	0.00365322
P47756	F-actin-capping protein subunit beta (CapZ beta)	0.258054	0.657849	0.39455	0.234899	-0.370088	0.315508	0.490682	0.189565	0.30637	0.0377405
P47813	Eukaryotic translation initiation factor 1A, X-chromosomal (eIF-1A X isoform) (Eukaryotic translation initiation factor 4C) (eIF-4C)	0.294395	0.325244	0.844625	0.770422	NA	0.862218	0.852933	0.0923402	0.566408	0.00194473
P47985	Cytochrome b-c1 complex subunit Rieske, mitochondrial (EC 1.10.2.2) (Complex III subunit 5) (Cytochrome b-c1 complex subunit 5) (Rieske iron-sulfur protein) (RISP) (Ubiquinol-cytochrome c reductase iron-sulfur subunit) [Cleaved into: Cytochrome b-c1 complex subunit 11 (Complex III subunit IX) (Ubiquinol-cytochrome c reductase 8 kDa protein)]	-1.37072	-2.24334	-2.00436	-2.16426	-2.17623	-2.23649	-2.03741	-2.80803	-2.16135	1.52051e-09
P48047	ATP synthase subunit O, mitochondrial (Oligomycin sensitivity conferral protein) (OSCP)	-1.70403	-1.5554	-1.74854	-2.06722	-1.10312	-1.34481	-1.76887	-1.94681	-1.64321	1.25987e-08
P48444	Coatomer subunit delta (Archain) (Delta-coat protein) (Delta-COP)	0.699369	0.513568	0.931506	1.34092	1.3896	0.198958	0.782512	-0.661932	0.547701	0.021304
P48507	Glutamate--cysteine ligase regulatory subunit (GCS light chain) (Gamma-ECS regulatory subunit) (Gamma-glutamylcysteine synthetase regulatory subunit) (Glutamate--cysteine ligase modifier subunit)	0.77584	0.954008	0.752915	1.20445	-0.147768	1.42031	0.735067	0.935034	0.884625	0.000103083
P48637	Glutathione synthetase (GSH synthetase) (GSH-S) (EC 6.3.2.3) (Glutathione synthase)	0.193268	-0.0453837	-0.629564	-0.385182	-0.0135832	0.0811414	0.0175894	-0.736129	-0.206359	0.155873
P48643	T-complex protein 1 subunit epsilon (TCP-1-epsilon) (CCT-epsilon)	0.721717	0.655521	0.347395	1.0868	NA	-0.24476	1.04244	-0.512379	0.372638	0.0887009
P48668	Keratin, type II cytoskeletal 6C (Cytokeratin-6C) (CK-6C) (Cytokeratin-6E) (CK-6E) (Keratin K6h) (Keratin-6C) (K6C) (Type-II keratin Kb12)	0.918315	-0.526448	0.384787	1.40557	-0.0187985	0.260053	-0.709865	-0.344942	0.15783	0.460228
P48681	Nestin	-0.567744	0.0913688	0.911575	0.366703	-0.114052	-0.564296	-0.43194	-0.694212	-0.144452	0.420125
P48729	Casein kinase I isoform alpha (CKI-alpha) (EC 2.7.11.1) (CK1)	0.587831	NA	0.82351	0.616731	NA	1.01335	0.331296	0.3119	0.627608	0.00145782
P48735	Isocitrate dehydrogenase [NADP], mitochondrial (IDH) (EC 1.1.1.42) (ICD-M) (IDP) (NADP(+)-specific ICDH) (Oxalosuccinate decarboxylase)	-1.92161	-2.28359	-2.378	-2.01993	-1.53204	-2.0641	-1.95746	-2.18634	-2.01474	6.06078e-10
P49006	MARCKS-related protein (MARCKS-like protein 1) (Macrophage myristoylated alanine-rich C kinase substrate) (Mac-MARCKS) (MacMARCKS)	2.17969	2.40296	3.23205	1.26102	NA	1.68422	2.02097	1.73629	2.08128	1.87232e-07
P49189	4-trimethylaminobutyraldehyde dehydrogenase (TMABADH) (EC 1.2.1.47) (Aldehyde dehydrogenase E3 isozyme) (Aldehyde dehydrogenase family 9 member A1) (EC 1.2.1.3) (Gamma-aminobutyraldehyde dehydrogenase) (EC 1.2.1.19) (R-aminobutyraldehyde dehydrogenase) [Cleaved into: 4-trimethylaminobutyraldehyde dehydrogenase, N-terminally processed]	-0.792992	-0.538379	-0.169501	-1.20086	-0.552998	0.0279637	-0.671827	-1.33743	-0.686301	0.000778072
P49207	60S ribosomal protein L34	1.22889	0.877485	0.686755	0.977439	1.16527	0.250318	1.00003	-0.116099	0.705638	0.000767692
P49257	Protein ERGIC-53 (ER-Golgi intermediate compartment 53 kDa protein) (Gp58) (Intracellular mannose-specific lectin MR60) (Lectin mannose-binding 1)	1.09321	NA	0.85388	1.85998	1.17695	-0.306431	0.941807	-0.177726	0.707584	0.009902
P49327	Fatty acid synthase (EC 2.3.1.85) [Includes: [Acyl-carrier-protein] S-acetyltransferase (EC 2.3.1.38); [Acyl-carrier-protein] S-malonyltransferase (EC 2.3.1.39); 3-oxoacyl-[acyl-carrier-protein] synthase (EC 2.3.1.41); 3-oxoacyl-[acyl-carrier-protein] reductase (EC 1.1.1.100); 3-hydroxyacyl-[acyl-carrier-protein] dehydratase (EC 4.2.1.59); Enoyl-[acyl-carrier-protein] reductase (EC 1.3.1.39); Ole…	NA	-0.372293	0.198454	0.858359	0.246653	-0.78015	NA	-0.545968	-0.077739	0.709646
P49354	Protein farnesyltransferase/geranylgeranyltransferase type-1 subunit alpha (EC 2.5.1.58) (EC 2.5.1.59) (CAAX farnesyltransferase subunit alpha) (FTase-alpha) (Ras proteins prenyltransferase subunit alpha) (Type I protein geranyl-geranyltransferase subunit alpha) (GGTase-I-alpha)	NA	0.895706	0.907475	0.318411	0.126145	0.155659	0.204862	-0.0632268	0.359818	0.035552
P49368	T-complex protein 1 subunit gamma (TCP-1-gamma) (CCT-gamma) (hTRiC5)	0.904115	0.566021	0.34345	0.671795	0.765168	0.152256	0.677006	-0.387914	0.411192	0.0184655
P49411	Elongation factor Tu, mitochondrial (EF-Tu) (P43)	-1.09518	-2.25201	-1.4549	-1.82597	-1.07661	-1.34065	-0.821999	-1.8303	-1.45902	4.42622e-07
P49419	Alpha-aminoadipic semialdehyde dehydrogenase (Alpha-AASA dehydrogenase) (EC 1.2.1.31) (Aldehyde dehydrogenase family 7 member A1) (EC 1.2.1.3) (Antiquitin-1) (Betaine aldehyde dehydrogenase) (EC 1.2.1.8) (Delta1-piperideine-6-carboxylate dehydrogenase) (P6c dehydrogenase)	-1.27792	-1.87085	-1.8592	-1.8278	-0.380297	-1.61913	-1.54922	-1.91858	-1.53609	3.96766e-07
P49588	Alanine--tRNA ligase, cytoplasmic (EC 6.1.1.7) (Alanyl-tRNA synthetase) (AlaRS) (Renal carcinoma antigen NY-REN-42)	0.261386	0.794456	0.740291	0.511136	-0.448246	0.300361	0.899413	0.0247514	0.389449	0.0246131
P49591	Serine--tRNA ligase, cytoplasmic (EC 6.1.1.11) (Seryl-tRNA synthetase) (SerRS) (Seryl-tRNA(Ser/Sec) synthetase)	1.08342	1.06325	1.03008	0.760959	1.10502	0.527468	0.510369	0.252415	0.775793	6.23784e-05
P49720	Proteasome subunit beta type-3 (EC 3.4.25.1) (Proteasome chain 13) (Proteasome component C10-II) (Proteasome theta chain)	1.23132	0.823166	0.651068	0.378251	0.411106	0.795691	0.662756	0.59068	0.725718	7.59016e-05
P49748	Very long-chain specific acyl-CoA dehydrogenase, mitochondrial (VLCAD) (EC 1.3.8.9)	-1.74626	-0.698777	-1.14203	-1.36887	-0.45751	-0.130493	-0.0898767	-1.23524	-0.856393	0.000419162
P49773	Histidine triad nucleotide-binding protein 1 (EC 3.-.-.-) (Adenosine 5'-monophosphoramidase) (Protein kinase C inhibitor 1) (Protein kinase C-interacting protein 1) (PKCI-1)	NA	1.37984	1.45196	1.33418	0.397133	1.19467	1.86246	0.365258	1.09344	7.36291e-05
P49821	NADH dehydrogenase [ubiquinone] flavoprotein 1, mitochondrial (EC 1.6.5.3) (EC 1.6.99.3) (Complex I-51kD) (CI-51kD) (NADH dehydrogenase flavoprotein 1) (NADH-ubiquinone oxidoreductase 51 kDa subunit)	-2.37131	-2.26936	-1.96711	-2.52353	-1.99816	-2.27351	-2.75642	-2.08389	-2.21449	4.59749e-10
P49903	Selenide, water dikinase 1 (EC 2.7.9.3) (Selenium donor protein 1) (Selenophosphate synthase 1)	0.762719	0.882002	0.503279	0.0360609	-0.0417643	0.523619	-0.107923	-0.277747	0.266582	0.101747
P49914	5-formyltetrahydrofolate cyclo-ligase (EC 6.3.3.2) (5,10-methenyl-tetrahydrofolate synthetase) (MTHFS) (Methenyl-THF synthetase)	-1.84013	-1.17916	-1.49527	NA	-0.29744	0.19597	-0.710607	-1.74687	-1.05296	0.000574632
P50053	Ketohexokinase (EC 2.7.1.3) (Hepatic fructokinase)	-3.14301	-2.5741	-1.83336	-2.10617	-1.40991	0.324417	-0.773011	-1.48682	-1.56578	0.000108069
P50135	Histamine N-methyltransferase (HMT) (EC 2.1.1.8)	-0.42635	0.359288	-0.0788302	-0.298778	-0.502325	0.470804	0.283601	-1.05527	-0.21182	0.237891
P50213	Isocitrate dehydrogenase [NAD] subunit alpha, mitochondrial (EC 1.1.1.41) (Isocitric dehydrogenase subunit alpha) (NAD(+)-specific ICDH subunit alpha)	0.113183	-1.1418	-1.14307	-1.62021	-0.627599	-0.794917	-1.25746	-1.33965	-0.972715	6.62387e-05
P50395	Rab GDP dissociation inhibitor beta (Rab GDI beta) (Guanosine diphosphate dissociation inhibitor 2) (GDI-2)	0.504272	0.428518	0.440888	-0.0425143	-0.377104	0.00175191	0.113496	-0.313942	0.0931295	0.503949
P50402	Emerin	1.64959	0.959166	1.3914	0.386156	0.563066	0.476562	0.836274	0.509471	0.8531	0.000103157
P50416	Carnitine O-palmitoyltransferase 1, liver isoform (CPT1-L) (EC 2.3.1.21) (Carnitine O-palmitoyltransferase I, liver isoform) (CPT I) (CPTI-L) (Carnitine palmitoyltransferase 1A)	-1.05944	-1.04887	-1.47534	-1.39573	NA	-0.174022	-0.489946	-0.798921	-0.855555	0.000342666
P50440	Glycine amidinotransferase, mitochondrial (EC 2.1.4.1) (L-arginine:glycine amidinotransferase) (Transamidinase)	-8.51571	-4.83204	-3.64839	-5.22654	-5.79395	-2.38581	-3.09177	-2.13718	-4.15243	6.78521e-06
P50453	Serpin B9 (Cytoplasmic antiproteinase 3) (CAP-3) (CAP3) (Peptidase inhibitor 9) (PI-9)	2.33644	1.79206	1.43105	1.38413	1.88723	0.329106	1.74457	0.572094	1.38283	1.09272e-05
P50454	Serpin H1 (47 kDa heat shock protein) (Arsenic-transactivated protein 3) (AsTP3) (Cell proliferation-inducing gene 14 protein) (Collagen-binding protein) (Colligin) (Rheumatoid arthritis-related antigen RA-A47)	1.63885	0.71851	2.71217	1.51935	1.53317	0.85788	1.42332	1.09093	1.44243	2.79484e-06
P50502	Hsc70-interacting protein (Hip) (Aging-associated protein 2) (Progesterone receptor-associated p48 protein) (Protein FAM10A1) (Putative tumor suppressor ST13) (Renal carcinoma antigen NY-REN-33) (Suppression of tumorigenicity 13 protein)	-0.00143965	0.624147	0.277549	-0.236166	0.328269	0.865187	0.161603	-0.529971	0.150661	0.350144
P50552	Vasodilator-stimulated phosphoprotein (VASP)	1.71433	1.35088	1.96106	1.26282	NA	0.882042	1.57909	1.23307	1.45164	4.51144e-07
P50570	Dynamin-2 (EC 3.6.5.5)	0.533184	0.42022	0.712635	0.693412	0.986106	0.383681	0.655536	-0.00317044	0.530575	0.00122725
P50895	Basal cell adhesion molecule (Auberger B antigen) (B-CAM cell surface glycoprotein) (F8/G253 antigen) (Lutheran antigen) (Lutheran blood group glycoprotein) (CD antigen CD239)	-0.0444164	0.444755	0.40485	-0.0818976	0.384114	0.272041	0.7174	-0.52095	0.161299	0.28881
P50897	Palmitoyl-protein thioesterase 1 (PPT-1) (EC 3.1.2.22) (Palmitoyl-protein hydrolase 1)	0.611691	1.56414	0.779168	1.14227	1.76981	0.829095	1.71374	0.834416	1.16394	4.55672e-06
P50914	60S ribosomal protein L14 (CAG-ISL 7)	1.67037	0.745022	1.09755	0.538729	0.533853	0.419598	1.43743	0.351866	0.838114	0.000173533
P50990	T-complex protein 1 subunit theta (TCP-1-theta) (CCT-theta) (Renal carcinoma antigen NY-REN-15)	0.671116	0.61253	0.282504	0.803028	1.15527	0.216621	0.693271	-0.204141	0.491422	0.00609768
P50991	T-complex protein 1 subunit delta (TCP-1-delta) (CCT-delta) (Stimulator of TAR RNA-binding)	1.10657	0.669779	0.1502	0.784212	0.490153	0.299385	0.860232	-0.0297002	0.521986	0.00292724
P50995	Annexin A11 (56 kDa autoantigen) (Annexin XI) (Annexin-11) (Calcyclin-associated annexin 50) (CAP-50)	0.34024	0.189823	-0.0576747	0.0894397	-0.152521	-0.0910455	0.250116	-0.0353424	0.0993817	0.415535
P51148	Ras-related protein Rab-5C (L1880) (RAB5L)	0.00108262	0.430879	-0.335986	-0.536379	-0.766864	0.200259	-0.179688	-0.681674	-0.239256	0.132914
P51149	Ras-related protein Rab-7a	0.373886	0.528266	-0.22065	0.0842296	-0.107818	0.327542	0.350177	-0.122076	0.165358	0.216127
P51178	1-phosphatidylinositol 4,5-bisphosphate phosphodiesterase delta-1 (EC 3.1.4.11) (Phosphoinositide phospholipase C-delta-1) (Phospholipase C-III) (PLC-III) (Phospholipase C-delta-1) (PLC-delta-1)	-1.18365	-0.554869	-2.57962	NA	-0.120363	-0.216568	-1.41556	NA	-1.01177	0.00779054
P51398	28S ribosomal protein S29, mitochondrial (MRP-S29) (S29mt) (Death-associated protein 3) (DAP-3) (Ionizing radiation resistance conferring protein)	-0.419082	-1.34665	0.683902	-1.67886	-1.48683	-1.37635	NA	-1.54315	-1.03918	0.00112576
P51452	Dual specificity protein phosphatase 3 (EC 3.1.3.16) (EC 3.1.3.48) (Dual specificity protein phosphatase VHR) (Vaccinia H1-related phosphatase) (VHR)	0.848096	0.953973	0.513755	0.296665	-1.14168	0.711656	0.767864	-0.542209	0.251406	0.264741
P51570	Galactokinase (EC 2.7.1.6) (Galactose kinase)	-0.696401	-1.29241	-1.29521	-0.371527	-1.68149	0.739758	0.218676	-1.15199	-0.698427	0.00962434
P51571	Translocon-associated protein subunit delta (TRAP-delta) (Signal sequence receptor subunit delta) (SSR-delta)	1.36311	0.853242	1.01801	0.532523	0.911809	0.614585	0.904489	0.169923	0.770484	9.57592e-05
P51580	Thiopurine S-methyltransferase (EC 2.1.1.67) (Thiopurine methyltransferase)	-0.250035	-0.670471	-0.00718868	-1.22583	-2.80124	-0.0217619	-0.160251	-1.18941	-0.790985	0.00838618
P51606	N-acylglucosamine 2-epimerase (AGE) (EC 5.1.3.8) (GlcNAc 2-epimerase) (N-acetyl-D-glucosamine 2-epimerase) (Renin-binding protein) (RnBP)	-2.50435	-0.851882	-1.73167	-1.93913	-1.67173	-0.325091	-0.827859	-2.06943	-1.51043	7.22394e-06
P51608	Methyl-CpG-binding protein 2 (MeCp-2 protein) (MeCp2)	1.69376	0.868291	1.99783	1.06701	4.26085	1.14254	0.995887	0.233634	1.43224	0.000731526
P51610	Host cell factor 1 (HCF) (HCF-1) (C1 factor) (CFF) (VCAF) (VP16 accessory protein) [Cleaved into: HCF N-terminal chain 1; HCF N-terminal chain 2; HCF N-terminal chain 3; HCF N-terminal chain 4; HCF N-terminal chain 5; HCF N-terminal chain 6; HCF C-terminal chain 1; HCF C-terminal chain 2; HCF C-terminal chain 3; HCF C-terminal chain 4; HCF C-terminal chain 5; HCF C-terminal chain 6]	NA	0.735357	0.719222	0.472009	1.86262	0.481347	0.719654	-0.0040339	0.67236	0.00367403
P51648	Fatty aldehyde dehydrogenase (EC 1.2.1.3) (Aldehyde dehydrogenase 10) (Aldehyde dehydrogenase family 3 member A2) (Microsomal aldehyde dehydrogenase)	-1.2538	-0.937588	-0.3259	-0.867259	0.544502	-0.558153	-0.428169	-1.20908	-0.649753	0.00303208
P51649	Succinate-semialdehyde dehydrogenase, mitochondrial (EC 1.2.1.24) (Aldehyde dehydrogenase family 5 member A1) (NAD(+)-dependent succinic semialdehyde dehydrogenase)	-2.05524	-1.56186	-1.65621	-2.8057	NA	-0.755935	-1.44656	-1.79286	-1.68381	1.89912e-06
P51659	Peroxisomal multifunctional enzyme type 2 (MFE-2) (17-beta-hydroxysteroid dehydrogenase 4) (17-beta-HSD 4) (D-bifunctional protein) (DBP) (Multifunctional protein 2) (MPF-2) (Short chain dehydrogenase/reductase family 8C member 1) [Cleaved into: (3R)-hydroxyacyl-CoA dehydrogenase (EC 1.1.1.n12); Enoyl-CoA hydratase 2 (EC 4.2.1.107) (EC 4.2.1.119) (3-alpha,7-alpha,12-alpha-trihydroxy-5-beta-choles…	-0.876288	-1.36762	-0.606091	-0.705908	-1.02057	-0.461994	-0.852289	-0.748891	-0.776866	5.68998e-05
P51687	Sulfite oxidase, mitochondrial (EC 1.8.3.1)	-1.91147	-2.7481	-3.17664	-3.00374	-1.67865	-2.15766	-2.9342	-2.2944	-2.4225	4.85615e-09
P51692	Signal transducer and activator of transcription 5B	0.921096	0.592354	NA	0.964466	0.730273	0.355171	NA	0.0351061	0.575759	0.00425715
P51857	3-oxo-5-beta-steroid 4-dehydrogenase (EC 1.3.1.3) (Aldo-keto reductase family 1 member D1) (Delta(4)-3-ketosteroid 5-beta-reductase) (Delta(4)-3-oxosteroid 5-beta-reductase)	NA	1.12737	-0.340198	-0.0614431	0.109101	0.271768	0.280915	-0.735176	0.0392373	0.841127
P51858	Hepatoma-derived growth factor (HDGF) (High mobility group protein 1-like 2) (HMG-1L2)	1.04718	0.92311	1.51446	0.419767	0.84647	1.25456	0.846584	0.532721	0.923813	1.43975e-05
P51884	Lumican (Keratan sulfate proteoglycan lumican) (KSPG lumican)	0.310379	-0.101768	-0.145077	0.365554	1.77161	-0.595072	-1.2239	-0.420078	-0.00685487	0.97765
P51888	Prolargin (Proline-arginine-rich end leucine-rich repeat protein)	-0.010708	-0.0642183	-0.371259	1.65932	1.0871	-1.19891	-1.50438	0.400378	0.0882702	0.765225
P51911	Calponin-1 (Basic calponin) (Calponin H1, smooth muscle)	-0.0939135	-0.256709	-1.8051	1.47468	-0.621849	-1.84074	0.241212	1.75916	0.112516	0.780118
P51991	Heterogeneous nuclear ribonucleoprotein A3 (hnRNP A3)	0.751136	0.700972	1.047	0.608684	0.187823	0.854516	0.66162	0.560473	0.703271	8.33245e-05
P52179	Myomesin-1 (190 kDa connectin-associated protein) (190 kDa titin-associated protein) (Myomesin family member 1)	0.990761	1.0269	1.67804	2.29168	3.35949	0.324701	1.12865	0.334262	1.31839	0.000386501
P52209	6-phosphogluconate dehydrogenase, decarboxylating (EC 1.1.1.44)	-0.785189	0.369862	0.33313	-0.313423	-0.638741	-0.55183	0.154702	-0.641639	-0.257558	0.125867
P52272	Heterogeneous nuclear ribonucleoprotein M (hnRNP M)	0.914883	0.80819	1.05518	0.384059	-0.259883	0.804252	0.634039	0.119416	0.552921	0.0030782
P52565	Rho GDP-dissociation inhibitor 1 (Rho GDI 1) (Rho-GDI alpha)	0.829412	0.981915	1.15685	0.218097	1.00747	0.86088	0.837616	-0.0416635	0.689517	0.000529188
P52566	Rho GDP-dissociation inhibitor 2 (Rho GDI 2) (Ly-GDI) (Rho-GDI beta)	1.53896	1.21221	2.52727	0.763471	1.2754	0.99345	1.80086	1.63429	1.53077	9.60341e-07
P52597	Heterogeneous nuclear ribonucleoprotein F (hnRNP F) (Nucleolin-like protein mcs94-1) [Cleaved into: Heterogeneous nuclear ribonucleoprotein F, N-terminally processed]	0.683496	0.837326	0.911458	0.521341	0.00589032	0.679856	0.933451	0.278934	0.614159	0.000483315
P52758	Ribonuclease UK114 (EC 3.1.-.-) (14.5 kDa translational inhibitor protein) (p14.5) (Heat-responsive protein 12) (UK114 antigen homolog)	-1.38385	-1.80364	-1.77234	-2.28235	-0.0489413	0.68169	-1.39483	-1.56155	-1.19229	0.000599166
P52815	39S ribosomal protein L12, mitochondrial (L12mt) (MRP-L12) (5c5-2)	-1.74075	-0.966022	1.8543	-1.2823	NA	-1.02081	-1.24447	-1.80401	-0.951417	0.0153852
P52907	F-actin-capping protein subunit alpha-1 (CapZ alpha-1)	1.2942	1.06186	1.36832	-0.134524	-0.469068	0.626376	1.26527	0.56672	0.726958	0.00309731
P53004	Biliverdin reductase A (BVR A) (EC 1.3.1.24) (Biliverdin-IX alpha-reductase)	1.36801	1.3716	0.539186	1.40321	1.65192	1.28124	1.83265	1.07091	1.33182	4.11217e-07
P53007	Tricarboxylate transport protein, mitochondrial (Citrate transport protein) (CTP) (Solute carrier family 25 member 1) (Tricarboxylate carrier protein)	-0.0940765	-0.667744	-1.48884	-1.03003	-0.790672	-0.580221	-0.0516016	-0.964879	-0.692911	0.000768576
P53041	Serine/threonine-protein phosphatase 5 (PP5) (EC 3.1.3.16) (Protein phosphatase T) (PP-T) (PPT)	1.00569	0.406456	0.40579	0.0256725	NA	-0.0700465	0.213928	-0.508429	0.170921	0.333103
P53396	ATP-citrate synthase (EC 2.3.3.8) (ATP-citrate (pro-S-)-lyase) (ACL) (Citrate cleavage enzyme)	1.63371	2.38926	1.26636	2.86396	4.11527	1.39864	2.08353	1.33763	2.09142	2.42498e-06
P53597	Succinate--CoA ligase [ADP/GDP-forming] subunit alpha, mitochondrial (EC 6.2.1.4) (EC 6.2.1.5) (Succinyl-CoA synthetase subunit alpha) (SCS-alpha)	-2.53493	-2.11278	-2.95407	-3.25219	-1.28188	-1.17718	-2.53294	-2.32884	-2.2341	8.73028e-08
P53621	Coatomer subunit alpha (Alpha-coat protein) (Alpha-COP) (HEP-COP) (HEPCOP) [Cleaved into: Xenin (Xenopsin-related peptide); Proxenin]	1.04517	0.331617	0.599477	1.44143	0.756498	-0.599415	0.715096	-0.418244	0.427792	0.0573966
P53634	Dipeptidyl peptidase 1 (EC 3.4.14.1) (Cathepsin C) (Cathepsin J) (Dipeptidyl peptidase I) (DPP-I) (DPPI) (Dipeptidyl transferase) [Cleaved into: Dipeptidyl peptidase 1 exclusion domain chain (Dipeptidyl peptidase I exclusion domain chain); Dipeptidyl peptidase 1 heavy chain (Dipeptidyl peptidase I heavy chain); Dipeptidyl peptidase 1 light chain (Dipeptidyl peptidase I light chain)]	-1.98808	-0.804111	-1.18854	-2.23889	-0.425616	-1.55426	-0.555737	-1.37518	-1.23432	2.40096e-05
P53992	Protein transport protein Sec24C (SEC24-related protein C)	0.456222	0.590547	0.273146	0.258926	1.06066	0.610099	0.398999	-0.142479	0.417821	0.00932133
P53999	Activated RNA polymerase II transcriptional coactivator p15 (Positive cofactor 4) (PC4) (SUB1 homolog) (p14)	0.646534	1.02557	1.2452	0.457484	1.23353	0.584051	0.355113	0.0565062	0.673026	0.00065212
P54578	Ubiquitin carboxyl-terminal hydrolase 14 (EC 3.4.19.12) (Deubiquitinating enzyme 14) (Ubiquitin thioesterase 14) (Ubiquitin-specific-processing protease 14)	-0.436734	0.704712	0.972491	1.06901	1.12497	0.151878	NA	0.317696	0.577308	0.00919535
P54619	5'-AMP-activated protein kinase subunit gamma-1 (AMPK gamma1) (AMPK subunit gamma-1) (AMPKg)	1.63465	0.0107814	0.138824	0.561453	-0.453009	0.542256	NA	-0.379954	0.258974	0.25138
P54727	UV excision repair protein RAD23 homolog B (HR23B) (hHR23B) (XP-C repair-complementing complex 58 kDa protein) (p58)	0.495171	0.505031	0.252495	0.204363	0.834054	0.74744	0.609449	-0.133037	0.419852	0.00748199
P54819	Adenylate kinase 2, mitochondrial (AK 2) (EC 2.7.4.3) (ATP-AMP transphosphorylase 2) (ATP:AMP phosphotransferase) (Adenylate monophosphate kinase) [Cleaved into: Adenylate kinase 2, mitochondrial, N-terminally processed]	-1.75986	-1.31481	-0.984903	-2.05723	-1.20759	-0.439865	-0.747978	-1.74489	-1.28947	4.42417e-06
P54868	Hydroxymethylglutaryl-CoA synthase, mitochondrial (HMG-CoA synthase) (EC 2.3.3.10) (3-hydroxy-3-methylglutaryl coenzyme A synthase)	NA	-2.9325	-2.86542	-2.08493	-1.2334	2.06271	-2.66992	-1.64141	-1.57619	0.0045109
P54886	Delta-1-pyrroline-5-carboxylate synthase (P5CS) (Aldehyde dehydrogenase family 18 member A1) [Includes: Glutamate 5-kinase (GK) (EC 2.7.2.11) (Gamma-glutamyl kinase); Gamma-glutamyl phosphate reductase (GPR) (EC 1.2.1.41) (Glutamate-5-semialdehyde dehydrogenase) (Glutamyl-gamma-semialdehyde dehydrogenase)]	NA	0.267785	0.673817	0.328344	0.196155	0.0637493	0.000364675	-0.498149	0.116332	0.452694
P54920	Alpha-soluble NSF attachment protein (SNAP-alpha) (N-ethylmaleimide-sensitive factor attachment protein alpha)	-0.131403	-0.173811	0.245641	0.112494	-0.0297226	0.0343307	-0.106385	-0.388024	-0.0475735	0.690573
P55036	26S proteasome non-ATPase regulatory subunit 4 (26S proteasome regulatory subunit RPN10) (26S proteasome regulatory subunit S5A) (Antisecretory factor 1) (AF) (ASF) (Multiubiquitin chain-binding protein)	0.692043	0.329877	0.405908	0.481941	0.320541	0.533211	0.49918	-0.524164	0.290124	0.0678669
P55060	Exportin-2 (Exp2) (Cellular apoptosis susceptibility protein) (Chromosome segregation 1-like protein) (Importin-alpha re-exporter)	1.85429	0.809451	1.8727	0.748513	1.67822	-0.230153	0.751837	0.351866	0.953926	0.000664335
P55072	Transitional endoplasmic reticulum ATPase (TER ATPase) (EC 3.6.4.6) (15S Mg(2+)-ATPase p97 subunit) (Valosin-containing protein) (VCP)	0.351739	0.18195	0.077061	-0.182158	-0.0248776	-0.0905136	-0.112833	-0.232047	0.0147795	0.902274
P55084	Trifunctional enzyme subunit beta, mitochondrial (TP-beta) [Includes: 3-ketoacyl-CoA thiolase (EC 2.3.1.16) (Acetyl-CoA acyltransferase) (Beta-ketothiolase)]	-0.365467	-0.929955	-0.368856	-1.44475	-0.0442694	-0.430228	-0.409582	-1.87743	-0.816803	0.00120983
P55145	Mesencephalic astrocyte-derived neurotrophic factor (Arginine-rich protein) (Protein ARMET)	1.3649	0.712827	1.26666	2.05045	0.991874	0.626796	0.256962	0.275158	0.913059	0.000259468
P55209	Nucleosome assembly protein 1-like 1 (NAP-1-related protein) (hNRP)	1.58477	0.644343	1.20076	NA	2.63367	0.461352	0.707213	0.378026	1.04811	0.000764178
P55268	Laminin subunit beta-2 (Laminin B1s chain) (Laminin-11 subunit beta) (Laminin-14 subunit beta) (Laminin-15 subunit beta) (Laminin-3 subunit beta) (Laminin-4 subunit beta) (Laminin-7 subunit beta) (Laminin-9 subunit beta) (S-laminin subunit beta) (S-LAM beta)	0.54253	0.999778	1.45507	1.19488	1.69121	0.724402	1.7352	-0.279412	0.908998	0.000843192
P55285	Cadherin-6 (Kidney cadherin) (K-cadherin)	2.05875	1.18069	1.10257	1.02128	0.902277	1.28355	1.15016	0.303365	1.07808	1.69122e-05
P55290	Cadherin-13 (Heart cadherin) (H-cadherin) (P105) (Truncated cadherin) (T-cad) (T-cadherin)	1.4684	1.43991	2.97321	2.26764	2.39134	1.97169	3.04369	1.97971	2.21245	1.83089e-08
P55327	Tumor protein D52 (Protein N8)	-0.411058	0.867634	-0.513537	0.487683	NA	-0.223862	-0.335022	-0.0457225	0.022142	0.902937
P55735	Protein SEC13 homolog (SEC13-like protein 1) (SEC13-related protein)	0.215719	0.435365	0.431764	0.0920043	-1.2105	0.589172	0.455547	-0.557876	0.0322289	0.865991
P55769	NHP2-like protein 1 (High mobility group-like nuclear protein 2 homolog 1) (OTK27) (SNU13 homolog) (hSNU13) (U4/U6.U5 small nuclear ribonucleoprotein SNU13) (U4/U6.U5 tri-snRNP 15.5 kDa protein) [Cleaved into: NHP2-like protein 1, N-terminally processed]	1.0753	0.68975	1.37215	0.80833	0.593255	1.20206	0.979222	0.397581	0.879107	1.73965e-05
P55786	Puromycin-sensitive aminopeptidase (PSA) (EC 3.4.11.14) (Cytosol alanyl aminopeptidase) (AAP-S)	0.682937	0.572319	0.169727	0.770727	0.459956	-0.342529	0.0564534	-0.508834	0.194296	0.247153
P55809	Succinyl-CoA:3-ketoacid coenzyme A transferase 1, mitochondrial (EC 2.8.3.5) (3-oxoacid CoA-transferase 1) (Somatic-type succinyl-CoA:3-oxoacid CoA-transferase) (SCOT-s)	-1.22673	-1.01008	-1.4113	-1.27491	NA	-2.21154	-1.93473	-2.18034	-1.62915	5.81349e-07
P55884	Eukaryotic translation initiation factor 3 subunit B (eIF3b) (Eukaryotic translation initiation factor 3 subunit 9) (Prt1 homolog) (hPrt1) (eIF-3-eta) (eIF3 p110) (eIF3 p116)	0.008676	NA	0.175628	1.36638	2.31939	-0.74948	0.914946	0.136648	0.588198	0.0572711
P56192	Methionine--tRNA ligase, cytoplasmic (EC 6.1.1.10) (Methionyl-tRNA synthetase) (MetRS)	0.412613	-0.263951	-0.381307	0.213022	-0.454647	-0.797983	-0.14115	-0.964583	-0.327314	0.0583239
P56199	Integrin alpha-1 (CD49 antigen-like family member A) (Laminin and collagen receptor) (VLA-1) (CD antigen CD49a)	0.392949	-0.523947	0.687041	0.833556	NA	-0.30579	0.0483223	-0.606821	0.0394038	0.83805
P56537	Eukaryotic translation initiation factor 6 (eIF-6) (B(2)GCN homolog) (B4 integrin interactor) (CAB) (p27(BBP))	0.760994	1.0447	1.37192	-0.153494	0.808358	1.59001	0.904572	-0.0854247	0.728105	0.00207782
P56545	C-terminal-binding protein 2 (CtBP2)	1.07572	0.343043	1.12189	0.324206	NA	0.327826	0.685098	0.360194	0.624364	0.00124021
P57737	Coronin-7 (Crn7) (70 kDa WD repeat tumor rejection antigen homolog)	1.41308	1.21851	NA	1.8113	0.627569	0.677063	2.04725	0.634599	1.18259	4.01797e-05
P58107	Epiplakin (450 kDa epidermal antigen)	-0.534619	NA	1.27757	1.06679	NA	1.20906	1.71827	0.268261	0.810047	0.0073478
P59666	Neutrophil defensin 3 (Defensin, alpha 3) (HNP-3) (HP-3) (HP3) [Cleaved into: HP 3-56; Neutrophil defensin 2 (HNP-2) (HP-2) (HP2)]	2.06963	0.936771	0.917177	2.05619	0.171175	1.27615	1.53256	0.606035	1.17427	4.56483e-05
P59998	Actin-related protein 2/3 complex subunit 4 (Arp2/3 complex 20 kDa subunit) (p20-ARC)	1.3747	0.798399	0.75474	0.79708	0.30064	-0.0251059	0.694093	0.196244	0.609308	0.00143611
P60174	Triosephosphate isomerase (TIM) (EC 5.3.1.1) (Triose-phosphate isomerase)	1.57357	1.3595	1.48998	1.147	2.40375	1.27981	1.16762	0.508547	1.31501	3.67949e-06
P60228	Eukaryotic translation initiation factor 3 subunit E (eIF3e) (Eukaryotic translation initiation factor 3 subunit 6) (Viral integration site protein INT-6 homolog) (eIF-3 p48)	0.721431	0.642613	0.626753	1.55279	NA	0.122229	0.790111	-0.182819	0.560879	0.0102056
P60468	Protein transport protein Sec61 subunit beta	1.77908	0.765443	0.801772	1.18094	NA	0.713531	-1.05352	-0.853038	0.359738	0.25276
P60660	Myosin light polypeptide 6 (17 kDa myosin light chain) (LC17) (Myosin light chain 3) (MLC-3) (Myosin light chain alkali 3) (Myosin light chain A3) (Smooth muscle and nonmuscle myosin light chain alkali 6)	0.253276	0.0614008	0.313813	0.61277	0.605906	0.0761167	0.132256	0.732572	0.435269	0.00911741
P60842	Eukaryotic initiation factor 4A-I (eIF-4A-I) (eIF4A-I) (EC 3.6.4.13) (ATP-dependent RNA helicase eIF4A-1)	1.02027	1.05765	0.859342	1.30178	0.777849	0.6554	1.0671	0.0993399	0.81498	6.94423e-05
P60866	40S ribosomal protein S20	1.17279	0.834525	1.20335	0.647978	0.880731	0.412704	0.548464	0.471129	0.782171	4.36917e-05
P60891	Ribose-phosphate pyrophosphokinase 1 (EC 2.7.6.1) (PPRibP) (Phosphoribosyl pyrophosphate synthase I) (PRS-I)	2.75806	1.16036	1.90221	1.34824	0.7291	1.71145	1.2195	0.520894	1.36305	1.78628e-05
P60900	Proteasome subunit alpha type-6 (EC 3.4.25.1) (27 kDa prosomal protein) (PROS-27) (p27K) (Macropain iota chain) (Multicatalytic endopeptidase complex iota chain) (Proteasome iota chain)	1.33325	1.02299	0.833452	0.443831	0.894872	0.624663	0.475754	0.402588	0.758971	7.30479e-05
P60953	Cell division control protein 42 homolog (G25K GTP-binding protein)	0.277638	0.864875	0.866135	0.460917	-0.546635	0.861601	0.669749	0.345546	0.504679	0.00748999
P60981	Destrin (Actin-depolymerizing factor) (ADF)	0.839728	0.307205	-0.560556	0.677205	0.331372	0.267261	0.22757	-0.0922074	0.25579	0.112743
P61006	Ras-related protein Rab-8A (Oncogene c-mel)	0.388045	0.601427	0.461143	-0.418599	-0.0401281	0.0963215	0.4318	0.32027	0.284143	0.0645844
P61019	Ras-related protein Rab-2A	0.212995	0.598769	0.495878	0.325994	-0.0609319	0.381229	0.683075	0.316205	0.407351	0.00610372
P61020	Ras-related protein Rab-5B	0.155864	0.288262	-0.0253482	-0.399792	-0.26848	0.109584	0.0398961	-0.593497	-0.0989185	0.461524
P61081	NEDD8-conjugating enzyme Ubc12 (EC 6.3.2.-) (NEDD8 carrier protein) (NEDD8 protein ligase) (Ubiquitin-conjugating enzyme E2 M)	1.44122	0.906962	0.936557	0.591244	0.300916	1.29041	0.774026	0.615574	0.874358	3.21995e-05
P61086	Ubiquitin-conjugating enzyme E2 K (EC 2.3.2.23) (E2 ubiquitin-conjugating enzyme K) (Huntingtin-interacting protein 2) (HIP-2) (Ubiquitin carrier protein) (Ubiquitin-conjugating enzyme E2-25 kDa) (Ubiquitin-conjugating enzyme E2(25K)) (Ubiquitin-conjugating enzyme E2-25K) (Ubiquitin-protein ligase)	0.958235	0.691209	0.878609	0.210749	NA	0.43029	0.552881	-0.160017	0.474835	0.00985264
P61088	Ubiquitin-conjugating enzyme E2 N (EC 2.3.2.23) (Bendless-like ubiquitin-conjugating enzyme) (E2 ubiquitin-conjugating enzyme N) (Ubc13) (UbcH13) (Ubiquitin carrier protein N) (Ubiquitin-protein ligase N)	0.87867	0.667344	0.77262	0.578801	0.572397	1.09504	0.654858	0.0416695	0.633312	0.000332003
P61106	Ras-related protein Rab-14	0.413772	0.51041	0.410618	0.273407	-0.669193	0.377898	0.350036	0.119463	0.255846	0.0979464
P61158	Actin-related protein 3 (Actin-like protein 3)	1.16294	0.812527	0.423054	-0.326712	-0.255378	0.3213	0.957656	-0.00187429	0.387597	0.0433987
P61160	Actin-related protein 2 (Actin-like protein 2)	1.03988	0.405111	0.454927	0.387672	NA	0.147605	0.327827	0.192826	0.443178	0.00804864
P61163	Alpha-centractin (Centractin) (ARP1) (Actin-RPV) (Centrosome-associated actin homolog)	0.883492	0.344097	1.15792	0.23102	-0.133108	-0.0253286	0.373738	-0.389677	0.272135	0.127124
P61224	Ras-related protein Rap-1b (GTP-binding protein smg p21B)	0.210677	0.60957	0.0639247	-0.14964	-0.375029	-0.149922	-0.0654937	-0.341189	-0.0157276	0.907439
P61225	Ras-related protein Rap-2b	NA	1.48565	1.07259	1.25164	1.63998	1.25821	1.65402	1.32786	1.42682	1.69982e-07
P61247	40S ribosomal protein S3a (v-fos transformation effector protein) (Fte-1)	1.34441	0.773024	1.17711	0.521085	0.301331	0.597085	0.742217	0.187773	0.692061	0.000358489
P61289	Proteasome activator complex subunit 3 (11S regulator complex subunit gamma) (REG-gamma) (Activator of multicatalytic protease subunit 3) (Ki nuclear autoantigen) (Proteasome activator 28 subunit gamma) (PA28g) (PA28gamma)	-0.00256889	0.185514	0.0599423	NA	-0.99934	-0.118647	0.0605938	0.175974	-0.00822703	0.961968
P61313	60S ribosomal protein L15	1.47767	1.43382	1.11369	0.733515	1.51677	0.683745	0.938014	0.216116	0.969577	3.71411e-05
P61421	V-type proton ATPase subunit d 1 (V-ATPase subunit d 1) (32 kDa accessory protein) (V-ATPase 40 kDa accessory protein) (V-ATPase AC39 subunit) (p39) (Vacuolar proton pump subunit d 1)	-2.21592	-0.912019	-1.34492	-1.04667	-1.68236	-0.969261	-1.02705	-1.22478	-1.25011	2.45628e-06
P61457	Pterin-4-alpha-carbinolamine dehydratase (PHS) (EC 4.2.1.96) (4-alpha-hydroxy-tetrahydropterin dehydratase) (Dimerization cofactor of hepatocyte nuclear factor 1-alpha) (DCoH) (Dimerization cofactor of HNF1) (Phenylalanine hydroxylase-stimulating protein) (Pterin carbinolamine dehydratase) (PCD)	-0.370926	-0.672036	-0.920363	-0.397694	-0.354813	0.366782	-0.556113	-1.016	-0.504491	0.00498072
P61604	10 kDa heat shock protein, mitochondrial (Hsp10) (10 kDa chaperonin) (Chaperonin 10) (CPN10) (Early-pregnancy factor) (EPF)	-1.99165	-1.52722	-1.78558	-2.25817	-0.46639	-0.0744645	-1.12959	-1.67297	-1.35358	2.55074e-05
P61626	Lysozyme C (EC 3.2.1.17) (1,4-beta-N-acetylmuramidase C)	-1.77348	-1.7228	-2.4709	-2.46095	-2.32054	-1.74482	-2.48127	-1.309	-1.91067	9.83084e-08
P61758	Prefoldin subunit 3 (HIBBJ46) (Von Hippel-Lindau-binding protein 1) (VBP-1) (VHL-binding protein 1)	NA	1.00392	0.517687	0.446016	NA	1.1223	-0.532332	0.152709	0.465679	0.0417617
P61769	Beta-2-microglobulin [Cleaved into: Beta-2-microglobulin form pI 5.3]	1.11211	1.29086	1.02813	1.03978	2.48793	2.0871	1.03894	0.814869	1.3457	4.7712e-06
P61803	Dolichyl-diphosphooligosaccharide--protein glycosyltransferase subunit DAD1 (Oligosaccharyl transferase subunit DAD1) (EC 2.4.99.18) (Defender against cell death 1) (DAD-1)	1.54207	0.924072	1.47353	1.85584	1.30679	-0.286135	0.994786	0.178943	0.951732	0.000556652
P61916	Epididymal secretory protein E1 (Human epididymis-specific protein 1) (He1) (Niemann-Pick disease type C2 protein)	-3.39342	-2.67136	-2.03491	-2.44413	-2.5152	-1.0554	-3.22116	-1.93768	-2.31269	1.22035e-07
P61923	Coatomer subunit zeta-1 (Zeta-1-coat protein) (Zeta-1 COP)	1.24717	0.829892	0.770257	0.979389	0.736915	0.804469	0.583103	0.0135527	0.708338	0.000223562
P61956	Small ubiquitin-related modifier 2 (SUMO-2) (HSMT3) (SMT3 homolog 2) (SUMO-3) (Sentrin-2) (Ubiquitin-like protein SMT3B) (Smt3B)	1.15049	0.792153	1.76755	1.10447	1.24394	0.340537	1.25477	0.806998	1.07385	6.5503e-06
P61960	Ubiquitin-fold modifier 1	0.638251	1.12636	1.00049	0.516485	0.879265	1.72098	0.525995	0.581367	0.885256	4.20741e-05
P61978	Heterogeneous nuclear ribonucleoprotein K (hnRNP K) (Transformation up-regulated nuclear protein) (TUNP)	0.839463	0.782723	1.27772	0.192389	0.129824	0.820986	0.939581	0.172083	0.635955	0.000916562
P61981	14-3-3 protein gamma (Protein kinase C inhibitor protein 1) (KCIP-1) [Cleaved into: 14-3-3 protein gamma, N-terminally processed]	1.09137	0.674204	0.642456	0.371657	1.15887	0.616581	0.590817	0.00226681	0.616359	0.000767804
P62070	Ras-related protein R-Ras2 (Ras-like protein TC21) (Teratocarcinoma oncogene)	-0.0186297	-0.5617	-0.731189	-0.415927	-2.16313	-0.411867	0.0645151	-0.535953	-0.5459	0.0185249
P62136	Serine/threonine-protein phosphatase PP1-alpha catalytic subunit (PP-1A) (EC 3.1.3.16)	0.475807	0.671644	0.375319	0.214988	-0.0262006	0.614671	0.418366	0.190141	0.391291	0.00699498
P62140	Serine/threonine-protein phosphatase PP1-beta catalytic subunit (PP-1B) (PPP1CD) (EC 3.1.3.16) (EC 3.1.3.53)	1.70736	0.705675	0.689042	0.464605	-0.722124	-0.359494	0.869787	0.666485	0.564951	0.0220164
P62158	Calmodulin (CaM)	0.681542	0.458384	0.741196	0.448205	-0.122323	1.02605	0.296021	0.72867	0.598128	0.00123991
P62191	26S protease regulatory subunit 4 (P26s4) (26S proteasome AAA-ATPase subunit RPT2) (Proteasome 26S subunit ATPase 1)	0.656783	0.375478	NA	0.233955	NA	-0.117707	0.347224	0.354962	0.371771	0.0338971
P62195	26S protease regulatory subunit 8 (26S proteasome AAA-ATPase subunit RPT6) (Proteasome 26S subunit ATPase 5) (Proteasome subunit p45) (Thyroid hormone receptor-interacting protein 1) (TRIP1) (p45/SUG)	0.407643	0.236789	NA	0.479576	NA	-0.715249	0.986338	-0.294782	0.171753	0.41401
P62241	40S ribosomal protein S8	1.38035	1.03772	1.16397	0.766244	0.717724	0.743243	0.908174	0.325883	0.862881	2.03414e-05
P62244	40S ribosomal protein S15a	1.13556	1.04573	1.3834	0.982083	0.602375	0.773657	0.933894	0.292882	0.871023	2.26099e-05
P62249	40S ribosomal protein S16	1.26082	0.874013	0.86947	0.931276	1.03947	0.440016	0.659299	0.308645	0.7876	4.4993e-05
P62258	14-3-3 protein epsilon (14-3-3E)	0.598065	0.666245	0.10637	0.319969	0.321803	0.965373	0.415579	-0.192447	0.378361	0.0170885
P62263	40S ribosomal protein S14	1.49478	1.32303	1.10137	0.978704	0.980316	0.87521	1.15724	0.512123	1.03685	2.18925e-06
P62266	40S ribosomal protein S23	1.23584	0.633708	1.18716	0.828986	0.898047	0.57905	NA	0.237932	0.779424	0.000194171
P62269	40S ribosomal protein S18 (Ke-3) (Ke3)	1.29103	0.952936	0.831903	0.655827	1.04111	0.531327	0.79614	0.588357	0.852636	1.11745e-05
P62277	40S ribosomal protein S13	1.14892	0.996018	1.18938	0.892675	1.21758	0.625991	1.14864	0.313656	0.915918	1.17588e-05
P62280	40S ribosomal protein S11	1.38255	0.853025	1.20037	1.27507	0.697201	0.895931	1.66498	0.327855	1.0024	1.64e-05
P62316	Small nuclear ribonucleoprotein Sm D2 (Sm-D2) (snRNP core protein D2)	1.04241	1.00774	1.30423	0.74265	1.17533	0.763198	1.20649	0.213086	0.896106	2.30912e-05
P62318	Small nuclear ribonucleoprotein Sm D3 (Sm-D3) (snRNP core protein D3)	1.09659	0.914352	0.767144	0.391294	0.671844	0.57817	0.925584	NA	0.763568	0.000299597
P62333	26S protease regulatory subunit 10B (26S proteasome AAA-ATPase subunit RPT4) (Proteasome 26S subunit ATPase 6) (Proteasome subunit p42)	0.589531	0.719102	0.832046	0.298967	0.32982	0.201952	0.742975	-0.0298416	0.450161	0.00428567
P62424	60S ribosomal protein L7a (PLA-X polypeptide) (Surfeit locus protein 3)	1.55023	0.767876	1.03979	0.719186	0.905973	0.384583	1.37743	0.403084	0.883109	4.68349e-05
P62633	Cellular nucleic acid-binding protein (CNBP) (Zinc finger protein 9)	0.420974	0.549179	0.52814	0.311421	-0.212537	0.892541	0.355961	0.0545571	0.372393	0.0158516
P62701	40S ribosomal protein S4, X isoform (SCR10) (Single copy abundant mRNA protein)	1.73613	0.755422	1.02415	1.10709	0.502023	0.664367	0.849606	0.513131	0.895755	3.37751e-05
P62750	60S ribosomal protein L23a	1.22971	0.744481	1.33108	0.504287	0.706126	0.874441	1.33686	0.4165	0.88408	2.5267e-05
P62753	40S ribosomal protein S6 (Phosphoprotein NP33)	1.22285	0.773355	1.18795	0.55528	0.660147	-0.66018	0.492328	0.451129	0.614525	0.00453259
P62805	Histone H4	1.73692	1.44172	2.06571	1.00213	2.51635	0.939634	1.79032	0.954697	1.53321	9.39066e-07
P62820	Ras-related protein Rab-1A (YPT1-related protein)	0.72057	0.61861	0.0274777	0.28412	-0.279616	0.360412	0.272086	-0.115699	0.241	0.0999147
P62826	GTP-binding nuclear protein Ran (Androgen receptor-associated protein 24) (GTPase Ran) (Ras-like protein TC4) (Ras-related nuclear protein)	1.25247	1.16722	1.27019	0.900629	0.643223	0.94973	1.2743	0.534287	0.991453	3.24633e-06
P62829	60S ribosomal protein L23 (60S ribosomal protein L17)	1.41586	1.37876	1.25739	0.93907	0.445321	1.15897	0.980747	0.656808	1.03183	3.86873e-06
P62837	Ubiquitin-conjugating enzyme E2 D2 (EC 2.3.2.23) ((E3-independent) E2 ubiquitin-conjugating enzyme D2) (EC 2.3.2.24) (E2 ubiquitin-conjugating enzyme D2) (Ubiquitin carrier protein D2) (Ubiquitin-conjugating enzyme E2(17)KB 2) (Ubiquitin-conjugating enzyme E2-17 kDa 2) (Ubiquitin-protein ligase D2) (p53-regulated ubiquitin-conjugating enzyme 1)	1.19086	0.932062	1.07918	0.720979	1.18331	1.49517	0.79296	-0.103531	0.842689	0.000222974
P62851	40S ribosomal protein S25	1.18476	0.855428	0.925208	0.754956	1.40702	0.507923	0.56089	-0.0199154	0.728122	0.000414354
P62854	40S ribosomal protein S26	1.29141	1.09931	1.17876	0.829461	1.13221	0.888991	1.0759	0.533472	0.995526	1.78283e-06
P62857	40S ribosomal protein S28	1.29086	1.1314	1.24501	1.11313	1.72461	1.11228	1.07637	0.29221	1.07498	6.61693e-06
P62873	Guanine nucleotide-binding protein G(I)/G(S)/G(T) subunit beta-1 (Transducin beta chain 1)	0.433137	0.477787	0.112687	0.187404	-0.499947	0.287998	0.381773	-0.038998	0.188843	0.180397
P62879	Guanine nucleotide-binding protein G(I)/G(S)/G(T) subunit beta-2 (G protein subunit beta-2) (Transducin beta chain 2)	0.89911	0.394154	0.229636	-0.385387	-0.258571	0.605317	0.236781	0.231583	0.286772	0.0811017
P62888	60S ribosomal protein L30	1.46688	1.00296	1.2777	0.775086	0.91257	1.01818	1.09255	0.155936	0.91717	3.05766e-05
P62899	60S ribosomal protein L31	1.38098	0.818325	1.14552	0.744338	0.779563	0.636467	1.02407	0.511732	0.883274	1.02181e-05
P62906	60S ribosomal protein L10a (CSA-19) (Neural precursor cell expressed developmentally down-regulated protein 6) (NEDD-6)	1.2105	0.938043	1.16857	0.940011	0.2057	0.552056	0.721182	0.345803	0.758267	0.000115207
P62910	60S ribosomal protein L32	1.92854	NA	1.2904	0.96085	0.980736	1.03157	0.339797	0.341555	0.951469	0.000213233
P62913	60S ribosomal protein L11 (CLL-associated antigen KW-12)	1.21358	0.742164	0.815837	0.843285	0.0568062	0.199738	0.754201	0.202008	0.60293	0.00113321
P62917	60S ribosomal protein L8	1.74226	1.15817	1.28813	0.90913	1.05795	0.738642	1.30737	0.578887	1.08402	3.00862e-06
P62937	Peptidyl-prolyl cis-trans isomerase A (PPIase A) (EC 5.2.1.8) (Cyclophilin A) (Cyclosporin A-binding protein) (Rotamase A) [Cleaved into: Peptidyl-prolyl cis-trans isomerase A, N-terminally processed]	0.661315	0.781406	1.11121	0.832397	0.828603	0.824694	0.992213	0.00216567	0.714768	0.000171945
P62942	Peptidyl-prolyl cis-trans isomerase FKBP1A (PPIase FKBP1A) (EC 5.2.1.8) (12 kDa FK506-binding protein) (12 kDa FKBP) (FKBP-12) (Calstabin-1) (FK506-binding protein 1A) (FKBP-1A) (Immunophilin FKBP12) (Rotamase)	1.12029	1.23494	2.04341	1.4797	1.45418	1.24687	1.1374	0.867173	1.31643	2.73178e-07
P62979	Ubiquitin-40S ribosomal protein S27a (Ubiquitin carboxyl extension protein 80) [Cleaved into: Ubiquitin; 40S ribosomal protein S27a]	0.694012	0.850793	1.25353	0.305126	1.69056	0.699775	0.379904	-0.133432	0.667064	0.00257147
P62993	Growth factor receptor-bound protein 2 (Adapter protein GRB2) (Protein Ash) (SH2/SH3 adapter GRB2)	0.544812	1.35863	1.08903	0.424907	NA	0.684855	1.27805	-0.11836	0.692538	0.00252246
P63000	Ras-related C3 botulinum toxin substrate 1 (Cell migration-inducing gene 5 protein) (Ras-like protein TC25) (p21-Rac1)	1.1024	1.06545	0.822459	0.555542	-0.199696	0.724589	1.17396	0.64939	0.771136	0.000235914
P63010	AP-2 complex subunit beta (AP105B) (Adaptor protein complex AP-2 subunit beta) (Adaptor-related protein complex 2 subunit beta) (Beta-2-adaptin) (Beta-adaptin) (Clathrin assembly protein complex 2 beta large chain) (Plasma membrane adaptor HA2/AP2 adaptin beta subunit)	0.0212446	-0.0303719	0.477232	0.0158995	0.120279	0.353911	0.545592	-0.578311	0.0826563	0.565899
P63092	Guanine nucleotide-binding protein G(s) subunit alpha isoforms short (Adenylate cyclase-stimulating G alpha protein)	-0.86114	0.0333642	0.398755	0.168334	-0.194999	0.19597	0.237692	-0.14952	0.00840873	0.954784
P63104	14-3-3 protein zeta/delta (Protein kinase C inhibitor protein 1) (KCIP-1)	1.41874	0.718252	0.85526	0.636424	0.722179	0.761199	0.390274	0.29018	0.719937	0.000136805
P63173	60S ribosomal protein L38	1.02607	0.438238	1.03717	0.907355	0.558514	0.267398	0.315817	0.158156	0.584846	0.000934898
P63208	S-phase kinase-associated protein 1 (Cyclin-A/CDK2-associated protein p19) (p19A) (Organ of Corti protein 2) (OCP-2) (Organ of Corti protein II) (OCP-II) (RNA polymerase II elongation factor-like protein) (SIII) (Transcription elongation factor B polypeptide 1-like) (p19skp1)	0.725308	0.684831	0.691189	0.642398	-0.145132	0.784135	0.0173659	-0.148348	0.388904	0.0210553
P63220	40S ribosomal protein S21	0.502176	0.615496	0.917646	0.514699	0.683187	-0.930912	0.506865	0.0967303	0.377707	0.0512102
P63244	Receptor of activated protein C kinase 1 (Cell proliferation-inducing gene 21 protein) (Guanine nucleotide-binding protein subunit beta-2-like 1) (Guanine nucleotide-binding protein subunit beta-like protein 12.3) (Human lung cancer oncogene 7 protein) (HLC-7) (Receptor for activated C kinase) [Cleaved into: Receptor of activated protein C kinase 1, N-terminally processed (Guanine nucleotide-bind…	0.939646	0.873067	0.761267	0.553969	0.2187	0.40685	0.763301	0.175876	0.585032	0.000544841
P63261	Actin, cytoplasmic 2 (Gamma-actin) [Cleaved into: Actin, cytoplasmic 2, N-terminally processed]	0.300489	0.434492	0.434879	0.34309	0.230632	-0.252864	0.309234	-0.0997665	0.221907	0.0957355
P67809	Nuclease-sensitive element-binding protein 1 (CCAAT-binding transcription factor I subunit A) (CBF-A) (DNA-binding protein B) (DBPB) (Enhancer factor I subunit A) (EFI-A) (Y-box transcription factor) (Y-box-binding protein 1) (YB-1)	0.677502	0.565611	0.756073	0.506313	-0.551237	0.467135	0.170027	-0.132906	0.302484	0.0701054
P67812	Signal peptidase complex catalytic subunit SEC11A (EC 3.4.21.89) (Endopeptidase SP18) (Microsomal signal peptidase 18 kDa subunit) (SPase 18 kDa subunit) (SEC11 homolog A) (SEC11-like protein 1) (SPC18)	0.469289	1.31987	0.981993	1.21358	0.990112	0.487909	NA	0.95772	0.971867	2.86527e-05
P67936	Tropomyosin alpha-4 chain (TM30p1) (Tropomyosin-4)	-0.0496365	-0.600499	0.409792	1.0643	0.595152	-1.2977	-0.0616893	-0.15782	0.0156468	0.941427
P68032	Actin, alpha cardiac muscle 1 (Alpha-cardiac actin)	-0.284795	-0.703261	-0.905899	1.33494	-0.572522	-1.99785	-0.880397	1.3215	-0.107783	0.761505
P68036	Ubiquitin-conjugating enzyme E2 L3 (EC 2.3.2.23) (E2 ubiquitin-conjugating enzyme L3) (L-UBC) (UbcH7) (Ubiquitin carrier protein L3) (Ubiquitin-conjugating enzyme E2-F1) (Ubiquitin-protein ligase L3)	0.840974	0.667915	1.26489	0.624549	-0.93717	-1.34601	0.866058	0.54166	0.384586	0.158514
P68366	Tubulin alpha-4A chain (Alpha-tubulin 1) (Testis-specific alpha-tubulin) (Tubulin H2-alpha) (Tubulin alpha-1 chain)	0.123949	-0.562075	-1.52951	-0.981573	-2.18469	0.0680183	-0.650808	-0.85583	-0.781291	0.00340021
P68371	Tubulin beta-4B chain (Tubulin beta-2 chain) (Tubulin beta-2C chain)	0.76705	0.227899	0.599208	-0.0959032	-0.447999	0.52688	0.620766	0.00365464	0.289106	0.074885
P68871	Hemoglobin subunit beta (Beta-globin) (Hemoglobin beta chain) [Cleaved into: LVV-hemorphin-7; Spinorphin]	1.00377	2.06452	1.6148	4.08192	1.6187	1.73309	1.85873	1.68108	1.97049	2.22706e-06
P69905	Hemoglobin subunit alpha (Alpha-globin) (Hemoglobin alpha chain)	0.855349	2.12652	1.37052	4.43182	1.38813	1.57225	1.82567	1.87986	1.96963	1.10619e-05
P78329	Phylloquinone omega-hydroxylase CYP4F2 (EC 1.14.13.194) (20-hydroxyeicosatetraenoic acid synthase) (20-HETE synthase) (EC 1.14.13.-) (Arachidonic acid omega-hydroxylase) (CYPIVF2) (Cytochrome P450 4F2) (Cytochrome P450-LTB-omega) (Leukotriene-B(4) 20-monooxygenase 1) (Leukotriene-B(4) omega-hydroxylase 1) (EC 1.14.13.30)	-1.43348	NA	-2.03664	-2.29107	-2.03074	-2.31278	NA	-2.22598	-2.02285	5.54015e-08
P78371	T-complex protein 1 subunit beta (TCP-1-beta) (CCT-beta)	0.78425	0.421456	0.132002	0.732359	0.599753	0.166426	0.805027	0.0707089	0.464381	0.00350564
P78417	Glutathione S-transferase omega-1 (GSTO-1) (EC 2.5.1.18) (Glutathione S-transferase omega 1-1) (GSTO 1-1) (Glutathione-dependent dehydroascorbate reductase) (EC 1.8.5.1) (Monomethylarsonic acid reductase) (MMA(V) reductase) (EC 1.20.4.2) (S-(Phenacyl)glutathione reductase) (SPG-R)	-0.10536	0.393063	-0.235346	0.17054	1.1815	0.378207	0.243433	-0.658463	0.122872	0.492404
P78527	DNA-dependent protein kinase catalytic subunit (DNA-PK catalytic subunit) (DNA-PKcs) (EC 2.7.11.1) (DNPK1) (p460)	0.714705	0.721124	1.21383	0.641285	1.55141	-0.334735	0.757222	0.24566	0.683655	0.00182232
P78537	Biogenesis of lysosome-related organelles complex 1 subunit 1 (BLOC-1 subunit 1) (GCN5-like protein 1) (Protein RT14)	0.689656	1.6352	1.20842	1.3022	1.0165	0.964842	0.872069	NA	1.09841	2.32284e-05
P78540	Arginase-2, mitochondrial (EC 3.5.3.1) (Kidney-type arginase) (Non-hepatic arginase) (Type II arginase)	-1.81872	3.09408	0.66859	1.4256	-1.36809	-1.11745	-2.56765	-1.9637	-0.579364	0.26992
P80188	Neutrophil gelatinase-associated lipocalin (NGAL) (25 kDa alpha-2-microglobulin-related subunit of MMP-9) (Lipocalin-2) (Oncogene 24p3) (Siderocalin LCN2) (p25)	NA	0.158586	-0.969943	-0.63571	0.67948	-0.000401616	-0.830594	-0.727441	-0.33209	0.112052
P80297	Metallothionein-1X (MT-1X) (Metallothionein-IX) (MT-IX)	-4.86693	-4.71696	-5.04473	-5.05958	-3.11713	-3.93111	-3.78593	-1.59827	-3.70246	3.81463e-07
P80303	Nucleobindin-2 (DNA-binding protein NEFA) (Gastric cancer antigen Zg4) (Prepronesfatin) [Cleaved into: Nesfatin-1]	0.202447	0.946075	-1.86215	2.20547	1.65443	-0.689348	0.6362	-1.302	0.0984302	0.79784
P80365	Corticosteroid 11-beta-dehydrogenase isozyme 2 (EC 1.1.1.-) (11-beta-hydroxysteroid dehydrogenase type 2) (11-DH2) (11-beta-HSD2) (11-beta-hydroxysteroid dehydrogenase type II) (11-HSD type II) (11-beta-HSD type II) (NAD-dependent 11-beta-hydroxysteroid dehydrogenase) (11-beta-HSD) (Short chain dehydrogenase/reductase family 9C member 3)	-2.82786	-2.80043	-3.87404	-3.81492	-2.39285	-3.19055	-2.96583	-1.86778	-2.80059	2.21178e-08
P80404	4-aminobutyrate aminotransferase, mitochondrial (EC 2.6.1.19) ((S)-3-amino-2-methylpropionate transaminase) (EC 2.6.1.22) (GABA aminotransferase) (GABA-AT) (Gamma-amino-N-butyrate transaminase) (GABA transaminase) (GABA-T) (L-AIBAT)	-3.13234	-3.25145	-5.259	-3.16159	-1.91651	-3.25438	-2.71159	-2.68424	-3.07318	3.43615e-08
P80723	Brain acid soluble protein 1 (22 kDa neuronal tissue-enriched acidic protein) (Neuronal axonal membrane protein NAP-22)	-0.362831	0.543788	-0.246831	0.113748	NA	-1.30244	-0.0528797	-0.338681	-0.198508	0.307321
P80748	Immunoglobulin lambda variable 3-21 (Ig lambda chain V-III region LOI) (Ig lambda chain V-V region DEL) (Ig lambda chain V-VII region MOT)	0.128791	0.403401	0.322662	3.295	-0.536923	-0.316201	-0.0143624	0.245506	0.463347	0.160834
P81605	Dermcidin (EC 3.4.-.-) (Preproteolysin) [Cleaved into: Survival-promoting peptide; DCD-1]	0.67625	-0.314991	1.36306	1.58099	1.05781	-0.724329	-0.0676029	-1.08631	0.199479	0.488513
P82912	28S ribosomal protein S11, mitochondrial (MRP-S11) (S11mt) (Cervical cancer proto-oncogene 2 protein) (HCC-2)	-0.573834	-1.84532	-1.56491	-1.04654	-1.70219	-0.356135	-0.771395	-1.28208	-1.11419	2.08798e-05
P82979	SAP domain-containing ribonucleoprotein (Cytokine-induced protein of 29 kDa) (Nuclear protein Hcc-1) (Proliferation-associated cytokine-inducible protein CIP29)	1.10712	0.555133	1.01186	0.56924	NA	0.878164	0.92219	0.663785	0.846003	3.32157e-05
P82980	Retinol-binding protein 5 (Cellular retinol-binding protein III) (CRBP-III) (HRBPiso)	-1.85382	-1.52875	-0.92205	-1.98714	-0.418833	0.853267	-0.298222	-1.65814	-1.00834	0.00202717
P84077	ADP-ribosylation factor 1	0.518033	0.38292	0.305236	0.207038	-0.125824	0.121859	0.140511	-0.125651	0.188357	0.142604
P84090	Enhancer of rudimentary homolog	NA	0.346559	1.70134	0.112976	NA	1.42401	0.777732	0.708491	0.882335	0.00126582
P84095	Rho-related GTP-binding protein RhoG	1.63647	1.46158	1.48759	1.25494	0.312575	0.323708	1.71925	0.82286	1.13762	2.01942e-05
P84098	60S ribosomal protein L19	1.66319	0.564519	1.15117	0.76031	0.487051	0.762659	0.785516	0.684758	0.882296	3.28317e-05
P84103	Serine/arginine-rich splicing factor 3 (Pre-mRNA-splicing factor SRP20) (Splicing factor, arginine/serine-rich 3)	1.03008	1.0414	1.25281	0.95752	1.28196	1.05876	0.770763	0.413634	0.957478	4.31013e-06
P98082	Disabled homolog 2 (Adaptor molecule disabled-2) (Differentially expressed in ovarian carcinoma 2) (DOC-2) (Differentially-expressed protein 2)	-1.60159	-0.782868	-1.21607	-1.66995	-1.85924	-0.442202	-0.794819	-1.51314	-1.22181	4.80856e-06
P98160	Basement membrane-specific heparan sulfate proteoglycan core protein (HSPG) (Perlecan) (PLC) [Cleaved into: Endorepellin; LG3 peptide]	-0.326874	0.117561	0.125116	-0.0750551	0.546516	-0.544703	0.326026	-0.519441	-0.0526172	0.721115
P98164	Low-density lipoprotein receptor-related protein 2 (LRP-2) (Glycoprotein 330) (gp330) (Megalin)	-1.93972	-1.27139	-1.83841	-2.12228	-1.78091	-0.842383	-0.959706	-2.25677	-1.6524	2.37184e-07
P99999	Cytochrome c	-1.73614	-1.28603	-1.92324	-3.01449	-1.43486	-1.46306	-2.12949	-1.78098	-1.79473	1.3571e-07
Q00059	Transcription factor A, mitochondrial (mtTFA) (Mitochondrial transcription factor 1) (MtTF1) (Transcription factor 6) (TCF-6) (Transcription factor 6-like 2)	0.0664361	-0.597026	-1.36796	-1.69925	-1.0447	-0.274006	-0.93762	-1.59441	-0.960689	0.000202826
Q00325	Phosphate carrier protein, mitochondrial (Phosphate transport protein) (PTP) (Solute carrier family 25 member 3)	-1.1206	-1.34167	-1.38959	-1.7846	-0.829772	-1.21934	-1.00102	-1.56706	-1.26933	2.49014e-07
Q00535	Cyclin-dependent-like kinase 5 (EC 2.7.11.1) (Cell division protein kinase 5) (Serine/threonine-protein kinase PSSALRE) (Tau protein kinase II catalytic subunit) (TPKII catalytic subunit)	0.855128	2.5328	1.17771	NA	1.18943	0.901867	0.817293	1.12183	1.26433	2.51077e-05
Q00577	Transcriptional activator protein Pur-alpha (Purine-rich single-stranded DNA-binding protein alpha)	0.575982	0.241036	0.576538	0.179604	0.271902	0.225203	-0.196458	0.0930632	0.272964	0.0478686
Q00610	Clathrin heavy chain 1 (Clathrin heavy chain on chromosome 17) (CLH-17)	0.159163	-0.138029	0.351691	0.459322	0.442192	-0.405979	0.352996	-1.40512	-0.132461	0.533472
Q00688	Peptidyl-prolyl cis-trans isomerase FKBP3 (PPIase FKBP3) (EC 5.2.1.8) (25 kDa FK506-binding protein) (25 kDa FKBP) (FKBP-25) (FK506-binding protein 3) (FKBP-3) (Immunophilin FKBP25) (Rapamycin-selective 25 kDa immunophilin) (Rotamase)	0.818203	0.519244	0.819825	0.382779	0.446513	0.697274	0.340077	0.0910181	0.51141	0.00115127
Q00796	Sorbitol dehydrogenase (EC 1.1.1.14) (L-iditol 2-dehydrogenase)	-2.20731	-3.18552	-3.08426	-2.26499	-1.5637	-0.211782	-2.45726	-1.8746	-2.03637	2.68481e-06
Q00839	Heterogeneous nuclear ribonucleoprotein U (hnRNP U) (Scaffold attachment factor A) (SAF-A) (p120) (pp120)	0.920915	0.71628	0.860598	0.253599	0.455148	0.20652	0.571716	0.207578	0.532964	0.00112648
Q01082	Spectrin beta chain, non-erythrocytic 1 (Beta-II spectrin) (Fodrin beta chain) (Spectrin, non-erythroid beta chain 1)	-0.854564	0.0119906	-0.141462	-0.163723	0.0405568	-0.562993	-0.716803	-1.83135	-0.628106	0.00835322
Q01105	Protein SET (HLA-DR-associated protein II) (Inhibitor of granzyme A-activated DNase) (IGAAD) (PHAPII) (Phosphatase 2A inhibitor I2PP2A) (I-2PP2A) (Template-activating factor I) (TAF-I)	0.703188	0.743322	0.605674	0.161135	1.32768	0.957013	0.555086	0.143086	0.637334	0.000663388
Q01415	N-acetylgalactosamine kinase (EC 2.7.1.157) (GalNAc kinase) (Galactokinase 2)	-0.5143	-0.41112	-0.413438	-0.55009	-0.832359	0.248836	-0.139447	-0.644133	-0.389271	0.0126499
Q01469	Fatty acid-binding protein, epidermal (Epidermal-type fatty acid-binding protein) (E-FABP) (Fatty acid-binding protein 5) (Psoriasis-associated fatty acid-binding protein homolog) (PA-FABP)	0.25795	1.71166	1.36281	1.40115	2.08776	1.74668	0.869383	1.07805	1.33225	4.26158e-06
Q01518	Adenylyl cyclase-associated protein 1 (CAP 1)	0.886078	1.05385	0.759058	0.487058	1.99699	0.0978968	0.977743	0.234448	0.791591	0.000722239
Q01740	Dimethylaniline monooxygenase [N-oxide-forming] 1 (EC 1.14.13.8) (Dimethylaniline oxidase 1) (Fetal hepatic flavin-containing monooxygenase 1) (FMO 1)	-1.00521	-1.84147	-1.56982	-0.446554	-0.139133	-1.21598	-0.603038	-1.22484	-0.986017	9.19266e-05
Q01813	ATP-dependent 6-phosphofructokinase, platelet type (ATP-PFK) (PFK-P) (EC 2.7.1.11) (6-phosphofructokinase type C) (Phosphofructo-1-kinase isozyme C) (PFK-C) (Phosphohexokinase)	5.07262	4.04496	3.77382	3.71556	5.73887	3.16132	5.05228	4.14397	4.36046	1.02362e-10
Q01844	RNA-binding protein EWS (EWS oncogene) (Ewing sarcoma breakpoint region 1 protein)	0.785374	0.696419	0.900453	0.0465245	NA	0.536149	0.664313	0.281123	0.573527	0.00147195
Q01995	Transgelin (22 kDa actin-binding protein) (Protein WS3-10) (Smooth muscle protein 22-alpha) (SM22-alpha)	-0.303735	-0.85663	-0.3619	0.762487	-1.61002	-2.33837	-0.867078	1.12218	-0.326017	0.367061
Q02083	N-acylethanolamine-hydrolyzing acid amidase (EC 3.5.1.-) (Acid ceramidase-like protein) (N-acylsphingosine amidohydrolase-like) (ASAH-like protein) [Cleaved into: N-acylethanolamine-hydrolyzing acid amidase subunit alpha; N-acylethanolamine-hydrolyzing acid amidase subunit beta]	0.546209	NA	0.504915	0.50923	4.03514	0.98412	NA	0.329413	1.09074	0.0170967
Q02218	2-oxoglutarate dehydrogenase, mitochondrial (EC 1.2.4.2) (2-oxoglutarate dehydrogenase complex component E1) (OGDC-E1) (Alpha-ketoglutarate dehydrogenase)	-1.12842	-1.87438	-1.2955	-1.61277	-0.797984	-1.405	-1.36808	-1.70266	-1.38786	1.31747e-07
Q02252	Methylmalonate-semialdehyde dehydrogenase [acylating], mitochondrial (MMSDH) (Malonate-semialdehyde dehydrogenase [acylating]) (EC 1.2.1.18) (EC 1.2.1.27) (Aldehyde dehydrogenase family 6 member A1)	-5.18175	-5.5181	-4.54949	-4.59812	-2.9873	-3.78244	-3.33607	-2.57114	-3.85543	2.29012e-08
Q02543	60S ribosomal protein L18a	1.87377	0.97506	1.12065	0.752444	0.0995707	0.492588	0.895032	0.485479	0.841868	0.000234604
Q02818	Nucleobindin-1 (CALNUC)	0.0796124	0.272125	0.502148	0.0674954	-0.964858	0.127417	0.128147	0.00161672	0.0680068	0.664446
Q02878	60S ribosomal protein L6 (Neoplasm-related protein C140) (Tax-responsive enhancer element-binding protein 107) (TaxREB107)	1.56112	0.980531	1.15487	0.621801	1.17469	0.586601	1.7835	0.65765	1.06391	9.27839e-06
Q02952	A-kinase anchor protein 12 (AKAP-12) (A-kinase anchor protein 250 kDa) (AKAP 250) (Gravin) (Myasthenia gravis autoantigen)	0.932755	0.661114	0.596791	0.643513	0.404244	-0.849317	0.70918	0.379451	0.472658	0.017385
Q02978	Mitochondrial 2-oxoglutarate/malate carrier protein (OGCP) (Solute carrier family 25 member 11)	-0.48843	-0.710442	-1.53925	-1.69688	-0.898986	-0.955423	-0.77553	-1.45196	-1.06357	8.86201e-06
Q03135	Caveolin-1	2.42859	1.13078	1.86012	1.89233	3.56778	0.945644	1.70251	NA	1.93254	2.28342e-05
Q03154	Aminoacylase-1 (ACY-1) (EC 3.5.1.14) (N-acyl-L-amino-acid amidohydrolase)	-4.44169	-4.82059	-4.77038	-4.28623	-3.59506	-2.76435	-3.4116	-2.85911	-3.71238	2.22757e-09
Q03252	Lamin-B2	0.960484	0.0271445	0.728086	0.635038	0.978988	0.432582	0.650119	-0.396159	0.446318	0.0169835
Q03518	Antigen peptide transporter 1 (APT1) (ATP-binding cassette sub-family B member 2) (Peptide supply factor 1) (Peptide transporter PSF1) (PSF-1) (Peptide transporter TAP1) (Peptide transporter involved in antigen processing 1) (Really interesting new gene 4 protein)	2.54626	3.3767	3.49525	2.68221	2.69477	0.1461	1.25185	2.02433	2.29317	2.81933e-06
Q03591	Complement factor H-related protein 1 (FHR-1) (H factor-like protein 1) (H-factor-like 1) (H36)	-0.553827	-0.64355	-1.43516	-0.315503	-0.963765	-0.525076	-0.720695	-0.98448	-0.747754	0.000113286
Q04446	1,4-alpha-glucan-branching enzyme (EC 2.4.1.18) (Brancher enzyme) (Glycogen-branching enzyme)	1.25034	0.311436	1.27122	1.19878	0.763339	0.0239266	1.56919	0.75543	0.921759	0.000108218
Q04637	Eukaryotic translation initiation factor 4 gamma 1 (eIF-4-gamma 1) (eIF-4G 1) (eIF-4G1) (p220)	-0.403712	0.376796	0.186188	NA	-0.0286229	-0.883862	0.0647461	-0.23952	-0.0963458	0.558684
Q04837	Single-stranded DNA-binding protein, mitochondrial (Mt-SSB) (MtSSB) (PWP1-interacting protein 17)	0.269961	0.478816	-0.0444868	-0.150042	0.928137	0.839051	0.311974	-0.697774	0.181623	0.319023
Q04917	14-3-3 protein eta (Protein AS1)	2.20714	1.28844	1.44697	1.43739	0.993393	1.24612	1.47592	0.994298	1.38675	2.27119e-07
Q05397	Focal adhesion kinase 1 (FADK 1) (EC 2.7.10.2) (Focal adhesion kinase-related nonkinase) (FRNK) (Protein phosphatase 1 regulatory subunit 71) (PPP1R71) (Protein-tyrosine kinase 2) (p125FAK) (pp125FAK)	NA	1.25853	1.14197	1.8664	NA	0.741348	1.40941	0.723539	1.18021	2.59032e-05
Q05682	Caldesmon (CDM)	-0.154016	-0.238442	0.330004	0.373158	0.419651	-0.741235	0.172888	-0.0144981	0.0588615	0.695402
Q05707	Collagen alpha-1(XIV) chain (Undulin)	0.0458168	-0.877575	-0.35498	0.774689	1.04227	-2.76588	-2.14894	-0.302407	-0.499186	0.17248
Q06210	Glutamine--fructose-6-phosphate aminotransferase [isomerizing] 1 (EC 2.6.1.16) (D-fructose-6-phosphate amidotransferase 1) (Glutamine:fructose-6-phosphate amidotransferase 1) (GFAT 1) (GFAT1) (Hexosephosphate aminotransferase 1)	1.26082	1.26124	0.465669	1.65543	0.832354	1.68958	1.03729	-0.439357	0.857824	0.00180164
Q06278	Aldehyde oxidase (EC 1.2.3.1) (Aldehyde oxidase 1) (Azaheterocycle hydroxylase) (EC 1.17.3.-)	-1.7952	-1.74579	-2.02977	-2.36635	-0.76462	NA	-2.08666	-2.14343	-1.83481	2.17488e-07
Q06323	Proteasome activator complex subunit 1 (11S regulator complex subunit alpha) (REG-alpha) (Activator of multicatalytic protease subunit 1) (Interferon gamma up-regulated I-5111 protein) (IGUP I-5111) (Proteasome activator 28 subunit alpha) (PA28a) (PA28alpha)	1.38361	1.37431	1.04083	0.706729	1.83225	0.881666	1.55572	0.723587	1.17989	2.06407e-06
Q06830	Peroxiredoxin-1 (EC 1.11.1.15) (Natural killer cell-enhancing factor A) (NKEF-A) (Proliferation-associated gene protein) (PAG) (Thioredoxin peroxidase 2) (Thioredoxin-dependent peroxide reductase 2)	0.038026	0.185514	0.0101297	-0.283396	0.524429	0.0941431	-0.0861361	-0.557876	-0.0262556	0.846589
Q07020	60S ribosomal protein L18	1.79474	1.07995	1.39448	0.621938	1.4004	0.828692	1.32669	0.5944	1.11472	4.62022e-06
Q07021	Complement component 1 Q subcomponent-binding protein, mitochondrial (ASF/SF2-associated protein p32) (Glycoprotein gC1qBP) (C1qBP) (Hyaluronan-binding protein 1) (Mitochondrial matrix protein p32) (gC1q-R protein) (p33)	-1.04509	-1.0808	-0.975864	-1.7515	-0.532973	-0.178533	-0.558589	-1.29543	-0.924163	6.74507e-05
Q07075	Glutamyl aminopeptidase (EAP) (EC 3.4.11.7) (Aminopeptidase A) (AP-A) (Differentiation antigen gp160) (CD antigen CD249)	-1.05944	-1.14568	0.549797	-1.46886	-0.326098	-0.330867	-0.841729	-1.66426	-0.839405	0.00152398
Q07157	Tight junction protein ZO-1 (Tight junction protein 1) (Zona occludens protein 1) (Zonula occludens protein 1)	-0.626621	NA	0.800859	-0.560409	0.105474	0.568864	NA	-0.528571	-0.0531762	0.801549
Q07507	Dermatopontin (Tyrosine-rich acidic matrix protein) (TRAMP)	0.752791	0.617477	-0.217372	0.467439	2.47877	-0.612071	-1.02948	0.00346663	0.317914	0.280908
Q07666	KH domain-containing, RNA-binding, signal transduction-associated protein 1 (GAP-associated tyrosine phosphoprotein p62) (Src-associated in mitosis 68 kDa protein) (Sam68) (p21 Ras GTPase-activating protein-associated p62) (p68)	0.567965	1.10697	1.09727	0.396803	NA	0.786517	0.855249	0.483602	0.771839	0.000117451
Q07954	Prolow-density lipoprotein receptor-related protein 1 (LRP-1) (Alpha-2-macroglobulin receptor) (A2MR) (Apolipoprotein E receptor) (APOER) (CD antigen CD91) [Cleaved into: Low-density lipoprotein receptor-related protein 1 85 kDa subunit (LRP-85); Low-density lipoprotein receptor-related protein 1 515 kDa subunit (LRP-515); Low-density lipoprotein receptor-related protein 1 intracellular domain (L…	0.950834	0.319129	1.09704	0.855015	0.921554	-0.191885	0.248803	0.217055	0.559038	0.00324122
Q07955	Serine/arginine-rich splicing factor 1 (Alternative-splicing factor 1) (ASF-1) (Splicing factor, arginine/serine-rich 1) (pre-mRNA-splicing factor SF2, P33 subunit)	0.572744	0.864943	1.14804	0.871534	0.852455	0.989396	0.608893	0.11143	0.725289	0.000116248
Q07960	Rho GTPase-activating protein 1 (CDC42 GTPase-activating protein) (GTPase-activating protein rhoGAP) (Rho-related small GTPase protein activator) (Rho-type GTPase-activating protein 1) (p50-RhoGAP)	0.920898	0.682474	1.32466	1.58256	0.692805	-0.0637734	0.950745	0.606452	0.855558	0.000147691
Q08211	ATP-dependent RNA helicase A (RHA) (EC 3.6.4.13) (DEAH box protein 9) (Leukophysin) (LKP) (Nuclear DNA helicase II) (NDH II)	0.799157	0.48927	0.99771	0.345695	-0.594984	0.23437	0.922127	0.178176	0.438493	0.0200829
Q08257	Quinone oxidoreductase (EC 1.6.5.5) (NADPH:quinone reductase) (Zeta-crystallin)	-0.0530782	-0.852905	-1.07576	-0.86892	0.332643	0.14022	-0.751	-1.21008	-0.572468	0.00748231
Q08380	Galectin-3-binding protein (Basement membrane autoantigen p105) (Lectin galactoside-binding soluble 3-binding protein) (Mac-2-binding protein) (MAC2BP) (Mac-2 BP) (Tumor-associated antigen 90K)	-2.61605	-1.24266	0.709382	0.635592	0.671719	0.701708	0.276493	0.151843	-0.0181539	0.955521
Q08426	Peroxisomal bifunctional enzyme (PBE) (PBFE) [Includes: Enoyl-CoA hydratase/3,2-trans-enoyl-CoA isomerase (EC 4.2.1.17) (EC 5.3.3.8); 3-hydroxyacyl-CoA dehydrogenase (EC 1.1.1.35)]	-2.7101	-3.06598	-2.31012	-3.10891	-1.80529	-1.68551	-1.20731	-1.85028	-2.133	1.53696e-07
Q08AH3	Acyl-coenzyme A synthetase ACSM2A, mitochondrial (EC 6.2.1.2) (Acyl-CoA synthetase medium-chain family member 2A) (Butyrate--CoA ligase 2A) (Butyryl-coenzyme A synthetase 2A) (Middle-chain acyl-CoA synthetase 2A)	-4.32974	-2.37994	-1.58415	-1.71373	-1.08329	-1.79047	-0.946014	-2.42248	-2.03062	6.74934e-06
Q09028	Histone-binding protein RBBP4 (Chromatin assembly factor 1 subunit C) (CAF-1 subunit C) (Chromatin assembly factor I p48 subunit) (CAF-I 48 kDa subunit) (CAF-I p48) (Nucleosome-remodeling factor subunit RBAP48) (Retinoblastoma-binding protein 4) (RBBP-4) (Retinoblastoma-binding protein p48)	0.736584	0.935005	0.99327	0.704446	0.461423	0.475995	0.55348	-0.268195	0.524506	0.00369791
Q09666	Neuroblast differentiation-associated protein AHNAK (Desmoyokin)	1.47469	0.616203	2.12891	1.19261	1.86295	0.277798	2.74146	-0.227248	1.13743	0.0014131
Q10567	AP-1 complex subunit beta-1 (Adaptor protein complex AP-1 subunit beta-1) (Adaptor-related protein complex 1 subunit beta-1) (Beta-1-adaptin) (Beta-adaptin 1) (Clathrin assembly protein complex 1 beta large chain) (Golgi adaptor HA1/AP1 adaptin beta subunit)	0.28939	0.208256	0.519085	-0.412111	0.819702	0.161856	0.601636	-0.603976	0.152956	0.368268
Q12792	Twinfilin-1 (Protein A6) (Protein tyrosine kinase 9)	0.56333	0.533733	NA	NA	0.874052	-1.27915	-0.675911	-0.111298	0.0271714	0.915857
Q12805	EGF-containing fibulin-like extracellular matrix protein 1 (Extracellular protein S1-5) (Fibrillin-like protein) (Fibulin-3) (FIBL-3)	1.20173	0.105001	1.51358	1.79162	0.446773	-0.883064	0.0395555	1.32767	0.807475	0.00897313
Q12874	Splicing factor 3A subunit 3 (SF3a60) (Spliceosome-associated protein 61) (SAP 61)	0.283026	0.958072	1.04641	NA	0.477848	0.356099	0.576237	-0.291839	0.438844	0.0217411
Q12905	Interleukin enhancer-binding factor 2 (Nuclear factor of activated T-cells 45 kDa)	1.0837	0.96858	0.712795	0.384175	0.396261	0.46618	1.0759	0.288135	0.6734	0.000230529
Q12906	Interleukin enhancer-binding factor 3 (Double-stranded RNA-binding protein 76) (DRBP76) (M-phase phosphoprotein 4) (MPP4) (Nuclear factor associated with dsRNA) (NFAR) (Nuclear factor of activated T-cells 90 kDa) (NF-AT-90) (Translational control protein 80) (TCP80)	0.996667	0.578094	0.701988	0.417383	0.0373288	0.399553	0.609331	0.110168	0.484158	0.00272516
Q12907	Vesicular integral-membrane protein VIP36 (Glycoprotein GP36b) (Lectin mannose-binding 2) (Vesicular integral-membrane protein 36) (VIP36)	2.0771	1.07135	1.02066	NA	0.428248	1.10538	1.11094	0.308502	0.978428	0.000219894
Q12931	Heat shock protein 75 kDa, mitochondrial (HSP 75) (TNFR-associated protein 1) (Tumor necrosis factor type 1 receptor-associated protein) (TRAP-1)	-1.48927	-0.958063	0.240286	-1.34782	0.499752	-0.298071	-0.469434	-1.53486	-0.721733	0.00657171
Q12955	Ankyrin-3 (ANK-3) (Ankyrin-G)	-1.44071	-0.169878	-2.09668	-0.79615	-0.00957568	-1.01807	-1.03316	-1.44265	-1.00586	0.000217112
Q12965	Unconventional myosin-Ie (Myosin-Ic) (Unconventional myosin 1E)	1.49279	1.51336	1.1433	2.30819	NA	0.270401	2.03489	-0.554736	1.00628	0.00625087
Q13011	Delta(3,5)-Delta(2,4)-dienoyl-CoA isomerase, mitochondrial (EC 5.3.3.-)	-1.17328	-0.99636	-1.44053	-2.38694	-0.751416	0.538812	-0.864411	-1.47082	-1.06878	0.000424206
Q13045	Protein flightless-1 homolog	1.04878	1.06023	0.101412	1.23312	-0.139133	-0.162731	0.55254	0.503078	0.566346	0.00660835
Q13057	Bifunctional coenzyme A synthase (CoA synthase) (NBP) (POV-2) [Includes: Phosphopantetheine adenylyltransferase (EC 2.7.7.3) (Dephospho-CoA pyrophosphorylase) (Pantetheine-phosphate adenylyltransferase) (PPAT); Dephospho-CoA kinase (DPCK) (EC 2.7.1.24) (Dephosphocoenzyme A kinase) (DPCOAK)]	-0.183269	-0.0658062	-0.764735	-0.252281	-0.685612	-0.152982	0.264106	-1.03231	-0.389829	0.0230079
Q13113	PDZK1-interacting protein 1 (17 kDa membrane-associated protein) (Protein DD96)	-2.70784	-2.29646	-3.04685	-1.71498	-2.87169	-1.32382	-2.40333	-2.21838	-2.26722	1.33867e-08
Q13126	S-methyl-5'-thioadenosine phosphorylase (EC 2.4.2.28) (5'-methylthioadenosine phosphorylase) (MTA phosphorylase) (MTAP) (MTAPase)	1.31511	0.909057	0.860405	0.429104	1.09664	0.449701	0.704655	0.181853	0.725013	0.000195627
Q13131	5'-AMP-activated protein kinase catalytic subunit alpha-1 (AMPK subunit alpha-1) (EC 2.7.11.1) (Acetyl-CoA carboxylase kinase) (ACACA kinase) (EC 2.7.11.27) (Hydroxymethylglutaryl-CoA reductase kinase) (HMGCR kinase) (EC 2.7.11.31) (Tau-protein kinase PRKAA1) (EC 2.7.11.26)	1.61443	0.312467	0.663522	0.930204	0.502182	0.874566	0.6661	0.96207	0.876039	6.03123e-05
Q13144	Translation initiation factor eIF-2B subunit epsilon (eIF-2B GDP-GTP exchange factor subunit epsilon)	0.751634	0.298781	0.792061	NA	0.875431	0.210709	-0.205298	0.74899	0.577255	0.00468354
Q13148	TAR DNA-binding protein 43 (TDP-43)	0.25504	0.672924	0.387454	0.255195	-0.310348	0.6601	0.556888	0.264894	0.378198	0.0148551
Q13151	Heterogeneous nuclear ribonucleoprotein A0 (hnRNP A0)	0.480047	0.295606	0.815915	-0.184985	-1.15444	-0.257516	0.242126	1.05724	0.305331	0.206891
Q13155	Aminoacyl tRNA synthase complex-interacting multifunctional protein 2 (Multisynthase complex auxiliary component p38) (Protein JTV-1)	1.40656	NA	0.366713	-0.113736	-0.418581	-0.148288	NA	-0.606916	0.0393681	0.866742
Q13162	Peroxiredoxin-4 (EC 1.11.1.15) (Antioxidant enzyme AOE372) (AOE37-2) (Peroxiredoxin IV) (Prx-IV) (Thioredoxin peroxidase AO372) (Thioredoxin-dependent peroxide reductase A0372)	1.91241	2.05115	2.11905	2.06177	1.81202	1.73842	1.90815	0.730536	1.71786	9.6898e-08
Q13185	Chromobox protein homolog 3 (HECH) (Heterochromatin protein 1 homolog gamma) (HP1 gamma) (Modifier 2 protein)	0.687693	0.739866	1.50761	-0.319011	0.396749	0.723167	0.397617	0.176854	0.542682	0.00634883
Q13200	26S proteasome non-ATPase regulatory subunit 2 (26S proteasome regulatory subunit RPN1) (26S proteasome regulatory subunit S2) (26S proteasome subunit p97) (Protein 55.11) (Tumor necrosis factor type 1 receptor-associated protein 2)	0.493945	0.435365	0.307211	0.128786	1.17961	-0.265643	0.715223	0.0730745	0.393044	0.0221451
Q13228	Selenium-binding protein 1 (56 kDa selenium-binding protein) (SBP56) (SP56)	-1.72015	-1.89963	-2.00195	-2.48662	-1.91496	-1.18602	-2.33202	-1.9578	-1.89558	8.44994e-09
Q13232	Nucleoside diphosphate kinase 3 (NDK 3) (NDP kinase 3) (EC 2.7.4.6) (DR-nm23) (Nucleoside diphosphate kinase C) (NDPKC) (nm23-H3)	0.689656	0.129221	0.0878642	-0.672663	-0.191858	1.13775	0.401871	-0.593115	0.0880392	0.645495
Q13242	Serine/arginine-rich splicing factor 9 (Pre-mRNA-splicing factor SRp30C) (Splicing factor, arginine/serine-rich 9)	0.875555	0.765255	0.965371	0.711658	0.677343	1.26174	0.62976	-0.324235	0.626106	0.00212269
Q13243	Serine/arginine-rich splicing factor 5 (Delayed-early protein HRS) (Pre-mRNA-splicing factor SRP40) (Splicing factor, arginine/serine-rich 5)	0.502669	0.610415	1.08869	0.609501	0.683007	0.555682	0.466752	-0.328262	0.472993	0.00734318
Q13247	Serine/arginine-rich splicing factor 6 (Pre-mRNA-splicing factor SRP55) (Splicing factor, arginine/serine-rich 6)	0.345204	0.960602	1.49595	0.747434	1.12016	0.766836	0.661376	-0.498047	0.610912	0.00732664
Q13263	Transcription intermediary factor 1-beta (TIF1-beta) (E3 SUMO-protein ligase TRIM28) (EC 6.3.2.-) (KRAB-associated protein 1) (KAP-1) (KRAB-interacting protein 1) (KRIP-1) (Nuclear corepressor KAP-1) (RING finger protein 96) (Tripartite motif-containing protein 28)	0.404761	0.671571	0.811237	0.509611	0.529733	0.00527249	0.612215	-0.0669502	0.423027	0.00671272
Q13283	Ras GTPase-activating protein-binding protein 1 (G3BP-1) (EC 3.6.4.12) (EC 3.6.4.13) (ATP-dependent DNA helicase VIII) (hDH VIII) (GAP SH3 domain-binding protein 1)	0.457058	0.683897	0.92664	0.475726	0.335472	0.607974	0.539897	0.191673	0.534083	0.000647456
Q13347	Eukaryotic translation initiation factor 3 subunit I (eIF3i) (Eukaryotic translation initiation factor 3 subunit 2) (TGF-beta receptor-interacting protein 1) (TRIP-1) (eIF-3-beta) (eIF3 p36)	0.987135	0.590269	0.663522	0.713164	NA	0.485623	0.589287	0.296563	0.627358	0.000395343
Q13363	C-terminal-binding protein 1 (CtBP1) (EC 1.1.1.-)	0.629074	0.87835	0.874048	0.269209	-0.112496	0.518725	0.822947	0.063771	0.489349	0.00428926
Q13404	Ubiquitin-conjugating enzyme E2 variant 1 (UEV-1) (CROC-1) (TRAF6-regulated IKK activator 1 beta Uev1A)	0.699935	0.842876	1.17049	NA	0.522767	0.520203	0.401521	0.176251	0.613379	0.00102894
Q13405	39S ribosomal protein L49, mitochondrial (L49mt) (MRP-L49) (Neighbor of FAU) (NOF) (Protein NOF1)	-1.18254	-0.895148	-1.08348	-1.38563	-1.38572	0.062684	-0.767962	-1.13462	-0.945587	4.48153e-05
Q13409	Cytoplasmic dynein 1 intermediate chain 2 (Cytoplasmic dynein intermediate chain 2) (Dynein intermediate chain 2, cytosolic) (DH IC-2)	0.477138	0.0135733	0.447891	0.604474	0.997487	0.486083	0.418587	-0.630219	0.286837	0.108302
Q13423	NAD(P) transhydrogenase, mitochondrial (EC 1.6.1.2) (Nicotinamide nucleotide transhydrogenase) (Pyridine nucleotide transhydrogenase)	-1.92715	-2.43191	-1.54717	-1.2872	-0.131572	-2.44103	-1.83177	-1.70819	-1.62416	3.37672e-06
Q13435	Splicing factor 3B subunit 2 (Pre-mRNA-splicing factor SF3b 145 kDa subunit) (SF3b145) (SF3b150) (Spliceosome-associated protein 145) (SAP 145)	0.611292	0.704036	0.677644	0.649377	NA	0.257613	0.203336	-0.435415	0.328651	0.0649446
Q13442	28 kDa heat- and acid-stable phosphoprotein (PDGF-associated protein) (PAP) (PDGFA-associated protein 1) (PAP1)	0.777256	0.778886	0.804837	2.87701	NA	2.27407	1.52771	0.54145	1.31493	0.000243622
Q13492	Phosphatidylinositol-binding clathrin assembly protein (Clathrin assembly lymphoid myeloid leukemia protein)	-0.0931797	0.131646	-1.62644	0.208583	0.083073	0.0794646	0.101716	-0.989212	-0.299646	0.153809
Q13501	Sequestosome-1 (EBI3-associated protein of 60 kDa) (EBIAP) (p60) (Phosphotyrosine-independent ligand for the Lck SH2 domain of 62 kDa) (Ubiquitin-binding protein p62)	1.42387	1.2202	0.652183	0.483312	0.555542	1.07311	0.733157	0.290956	0.791114	0.000102193
Q13505	Metaxin-1 (Mitochondrial outer membrane import complex protein 1)	0.243563	-0.88459	-0.827675	-1.3784	-0.558418	0.257477	-0.364572	-1.19648	-0.612093	0.00543591
Q13509	Tubulin beta-3 chain (Tubulin beta-4 chain) (Tubulin beta-III)	0.661178	-0.432202	2.65389	-0.118263	0.126268	-0.146549	0.44917	-0.366252	0.317525	0.258584
Q13510	Acid ceramidase (AC) (ACDase) (Acid CDase) (EC 3.5.1.23) (Acylsphingosine deacylase) (N-acylsphingosine amidohydrolase) (Putative 32 kDa heart protein) (PHP32) [Cleaved into: Acid ceramidase subunit alpha; Acid ceramidase subunit beta]	-1.10734	0.973229	-0.708185	-0.144969	0.139186	-0.3533	0.410242	0.011079	-0.0413597	0.8359
Q13557	Calcium/calmodulin-dependent protein kinase type II subunit delta (CaM kinase II subunit delta) (CaMK-II subunit delta) (EC 2.7.11.17)	1.01176	0.362606	0.271646	1.15932	0.381246	0.751993	0.411592	0.0833552	0.545957	0.00195136
Q13561	Dynactin subunit 2 (50 kDa dynein-associated polypeptide) (Dynactin complex 50 kDa subunit) (DCTN-50) (p50 dynamitin)	0.542276	-0.252997	0.442696	NA	0.644941	-0.598817	-0.0151276	-0.455123	0.0311834	0.859622
Q13576	Ras GTPase-activating-like protein IQGAP2	-1.54988	-1.4349	-1.12402	NA	-0.311162	-1.23613	-0.915483	-1.68104	-1.19212	1.04257e-05
Q13596	Sorting nexin-1	0.0123561	-0.422044	-0.424652	NA	0.293195	-0.346722	0.0698374	-0.475189	-0.171458	0.246098
Q13630	GDP-L-fucose synthase (EC 1.1.1.271) (GDP-4-keto-6-deoxy-D-mannose-3,5-epimerase-4-reductase) (Protein FX) (Red cell NADP(H)-binding protein) (Short-chain dehydrogenase/reductase family 4E member 1)	1.20861	0.41369	-0.0462064	0.765259	0.0874779	0.398314	0.66773	-0.534062	0.313721	0.0959253
Q13642	Four and a half LIM domains protein 1 (FHL-1) (Skeletal muscle LIM-protein 1) (SLIM) (SLIM-1)	4.13053	0.0882261	1.21875	2.27392	0.767325	0.976119	1.12446	1.31402	1.51157	0.00038414
Q13765	Nascent polypeptide-associated complex subunit alpha (NAC-alpha) (Alpha-NAC) (allergen Hom s 2)	0.972775	0.709277	0.758923	0.200463	0.533951	0.581981	0.640756	-0.0127832	0.529922	0.00149747
Q13813	Spectrin alpha chain, non-erythrocytic 1 (Alpha-II spectrin) (Fodrin alpha chain) (Spectrin, non-erythroid alpha subunit)	-0.902863	-0.210322	-0.349698	0.068711	0.0133461	-0.79178	-0.704792	-1.75962	-0.666656	0.00434398
Q13825	Methylglutaconyl-CoA hydratase, mitochondrial (EC 4.2.1.18) (AU-specific RNA-binding enoyl-CoA hydratase) (AU-binding protein/enoyl-CoA hydratase)	-2.06342	-0.88439	-3.06159	-1.7387	-0.927114	-0.412803	-2.21931	-2.36905	-1.73874	7.7564e-06
Q13838	Spliceosome RNA helicase DDX39B (EC 3.6.4.13) (56 kDa U2AF65-associated protein) (ATP-dependent RNA helicase p47) (DEAD box protein UAP56) (HLA-B-associated transcript 1 protein)	1.05363	0.676253	1.10935	0.365669	0.151847	0.829397	0.70363	0.256856	0.64447	0.00043067
Q13938	Calcyphosin (Calcyphosine)	-2.29396	-2.14991	-3.24627	-2.04466	NA	-2.05973	-2.55199	-1.61367	-2.14714	1.69426e-07
Q14011	Cold-inducible RNA-binding protein (A18 hnRNP) (Glycine-rich RNA-binding protein CIRP)	0.262534	-0.14889	0.276044	0.415478	0.0257445	0.133493	0.131167	0.0489793	0.176697	0.158132
Q14019	Coactosin-like protein	-1.91857	-0.124464	-0.621455	-1.63841	-0.372604	0.183822	-0.10464	-1.28712	-0.752646	0.00441621
Q14103	Heterogeneous nuclear ribonucleoprotein D0 (hnRNP D0) (AU-rich element RNA-binding protein 1)	0.721574	0.880251	1.05937	0.269101	-0.165386	0.613284	0.888536	0.282684	0.580982	0.00161543
Q14112	Nidogen-2 (NID-2) (Osteonidogen)	0.344873	0.874876	1.87752	1.08015	1.20666	0.512506	0.966628	0.151859	0.840407	0.000317375
Q14117	Dihydropyrimidinase (DHP) (DHPase) (EC 3.5.2.2) (Dihydropyrimidine amidohydrolase) (Hydantoinase)	-3.30571	-2.40354	-2.87174	-2.70752	-2.39073	-1.99578	-1.26451	-1.87417	-2.25457	5.22174e-08
Q14118	Dystroglycan (Dystrophin-associated glycoprotein 1) [Cleaved into: Alpha-dystroglycan (Alpha-DG); Beta-dystroglycan (Beta-DG)]	-0.785089	-0.162229	0.80538	-0.11629	0.377451	1.39223	-0.140349	-0.481196	0.0894955	0.668797
Q14165	Malectin	1.56518	1.28883	1.56022	1.50022	0.659207	0.409842	1.00963	0.075368	0.948956	0.00016303
Q14166	Tubulin--tyrosine ligase-like protein 12	NA	0.761245	0.904948	0.548871	0.262988	0.160336	NA	0.080393	0.456559	0.0142339
Q14204	Cytoplasmic dynein 1 heavy chain 1 (Cytoplasmic dynein heavy chain 1) (Dynein heavy chain, cytosolic)	0.0773162	-0.049848	0.973798	0.638089	1.42973	-0.992281	0.763433	-0.104471	0.336448	0.140287
Q14240	Eukaryotic initiation factor 4A-II (eIF-4A-II) (eIF4A-II) (EC 3.6.4.13) (ATP-dependent RNA helicase eIF4A-2)	-0.0957054	-0.604632	-0.1526	-0.357741	-0.80853	-0.433755	0.101005	-0.501516	-0.328694	0.0258518
Q14247	Src substrate cortactin (Amplaxin) (Oncogene EMS1)	-1.02706	-0.645203	0.450798	-0.50026	NA	-0.228994	-1.27377	-1.33577	-0.687411	0.00476755
Q14315	Filamin-C (FLN-C) (FLNc) (ABP-280-like protein) (ABP-L) (Actin-binding-like protein) (Filamin-2) (Gamma-filamin)	-1.69659	-3.24455	-1.03131	-2.48434	NA	-1.04347	-3.82105	-1.61221	-2.01862	2.65915e-05
Q14344	Guanine nucleotide-binding protein subunit alpha-13 (G alpha-13) (G-protein subunit alpha-13)	0.370059	0.26623	0.0660594	-0.0358302	NA	-0.0263301	0.711294	0.447131	0.330311	0.0448452
Q14376	UDP-glucose 4-epimerase (EC 5.1.3.2) (Galactowaldenase) (UDP-N-acetylgalactosamine 4-epimerase) (UDP-GalNAc 4-epimerase) (UDP-N-acetylglucosamine 4-epimerase) (UDP-GlcNAc 4-epimerase) (EC 5.1.3.7) (UDP-galactose 4-epimerase)	-0.892498	-0.396962	-0.0348193	-0.181293	-0.707973	0.631509	0.774177	-0.525267	-0.162406	0.38789
Q14444	Caprin-1 (Cell cycle-associated protein 1) (Cytoplasmic activation- and proliferation-associated protein 1) (GPI-anchored membrane protein 1) (GPI-anchored protein p137) (GPI-p137) (p137GPI) (Membrane component chromosome 11 surface marker 1) (RNA granule protein 105)	0.909677	0.55432	0.536996	0.0253094	NA	0.316636	0.918678	-0.431142	0.349509	0.0674787
Q14498	RNA-binding protein 39 (CAPER alpha) (Hepatocellular carcinoma protein 1) (RNA-binding motif protein 39) (RNA-binding region-containing protein 2) (Splicing factor HCC1)	1.01023	0.762324	1.20066	0.548349	0.740567	0.73349	0.786259	-0.0920721	0.666053	0.000522488
Q14624	Inter-alpha-trypsin inhibitor heavy chain H4 (ITI heavy chain H4) (ITI-HC4) (Inter-alpha-inhibitor heavy chain 4) (Inter-alpha-trypsin inhibitor family heavy chain-related protein) (IHRP) (Plasma kallikrein sensitive glycoprotein 120) (Gp120) (PK-120) [Cleaved into: 70 kDa inter-alpha-trypsin inhibitor heavy chain H4; 35 kDa inter-alpha-trypsin inhibitor heavy chain H4]	0.0427671	1.31628	0.233699	2.72709	-0.5308	-0.452587	0.0730867	0.612593	0.559052	0.0727783
Q14657	EKC/KEOPS complex subunit LAGE3 (L antigen family member 3) (Protein ESO-3) (Protein ITBA2)	NA	0.625997	0.676509	0.196881	-0.0929541	1.17341	0.508074	0.300324	0.510663	0.00676165
Q14677	Clathrin interactor 1 (Clathrin-interacting protein localized in the trans-Golgi region) (Clint) (Enthoprotin) (Epsin-4) (Epsin-related protein) (EpsinR)	-0.363237	-0.051986	0.195607	-0.200283	NA	0.545874	-0.525904	-0.715893	-0.179372	0.285644
Q14697	Neutral alpha-glucosidase AB (EC 3.2.1.84) (Alpha-glucosidase 2) (Glucosidase II subunit alpha)	1.10832	0.765568	1.19636	0.199644	0.252523	0.162744	0.552233	0.665912	0.662884	0.000682077
Q14764	Major vault protein (MVP) (Lung resistance-related protein)	1.64713	1.31579	1.82873	1.25724	1.27326	0.799512	1.35032	0.940091	1.30543	2.46877e-07
Q14847	LIM and SH3 domain protein 1 (LASP-1) (Metastatic lymph node gene 50 protein) (MLN 50)	0.124139	0.524146	0.430448	0.689235	0.523573	0.688593	0.814163	0.468272	0.569732	0.00043365
Q14894	Ketimine reductase mu-crystallin (EC 1.5.1.25) (NADP-regulated thyroid-hormone-binding protein)	-3.18942	-2.20653	-1.46304	-1.95205	-1.21549	-0.148185	-2.51812	-2.20455	-1.85613	4.7263e-06
Q14914	Prostaglandin reductase 1 (PRG-1) (EC 1.3.1.-) (15-oxoprostaglandin 13-reductase) (EC 1.3.1.48) (NADP-dependent leukotriene B4 12-hydroxydehydrogenase) (EC 1.3.1.74)	-0.629941	-1.52106	-1.20315	-1.55681	-0.357531	-0.550825	-1.12463	-1.1604	-0.985334	2.40749e-05
Q14974	Importin subunit beta-1 (Importin-90) (Karyopherin subunit beta-1) (Nuclear factor p97) (Pore targeting complex 97 kDa subunit) (PTAC97)	1.05096	0.833851	0.184271	1.12339	0.988018	0.527468	0.988593	0.215563	0.724936	0.000195945
Q15019	Septin-2 (Neural precursor cell expressed developmentally down-regulated protein 5) (NEDD-5)	0.873434	0.852792	0.555523	0.275673	0.615295	0.158312	0.502196	0.508116	0.582911	0.000496599
Q15029	116 kDa U5 small nuclear ribonucleoprotein component (Elongation factor Tu GTP-binding domain-containing protein 2) (SNU114 homolog) (hSNU114) (U5 snRNP-specific protein, 116 kDa) (U5-116 kDa)	1.31541	0.827974	0.760485	1.08842	0.883234	0.211365	0.863765	0.283738	0.768319	0.000106666
Q15036	Sorting nexin-17	0.180692	0.159926	-0.681659	-1.25082	-1.54398	0.326121	0.498072	-0.941407	-0.421969	0.0786515
Q15056	Eukaryotic translation initiation factor 4H (eIF-4H) (Williams-Beuren syndrome chromosomal region 1 protein)	1.26994	0.713841	1.23708	0.927131	1.17824	0.898928	0.957527	0.128913	0.870807	4.03247e-05
Q15063	Periostin (PN) (Osteoblast-specific factor 2) (OSF-2)	1.88394	1.72747	2.17292	3.67091	2.90915	1.29855	1.00244	1.8135	2.07657	7.85003e-07
Q15067	Peroxisomal acyl-coenzyme A oxidase 1 (AOX) (EC 1.3.3.6) (Palmitoyl-CoA oxidase) (Straight-chain acyl-CoA oxidase) (SCOX)	-3.17938	-2.3077	NA	-2.57178	-3.01255	-1.65425	-2.04233	-1.78839	-2.24351	1.65093e-07
Q15084	Protein disulfide-isomerase A6 (EC 5.3.4.1) (Endoplasmic reticulum protein 5) (ER protein 5) (ERp5) (Protein disulfide isomerase P5) (Thioredoxin domain-containing protein 7)	1.3526	0.809014	1.10907	1.40184	1.1462	0.34025	0.692129	0.00766662	0.807019	0.000304352
Q15102	Platelet-activating factor acetylhydrolase IB subunit gamma (EC 3.1.1.47) (PAF acetylhydrolase 29 kDa subunit) (PAF-AH 29 kDa subunit) (PAF-AH subunit gamma) (PAFAH subunit gamma)	1.05141	0.846506	1.33233	NA	0.92132	1.22576	0.765402	0.434871	0.926151	2.4517e-05
Q15119	[Pyruvate dehydrogenase (acetyl-transferring)] kinase isozyme 2, mitochondrial (EC 2.7.11.2) (Pyruvate dehydrogenase kinase isoform 2) (PDH kinase 2) (PDKII)	-0.278713	-1.63475	-0.92481	-1.92263	-1.1896	0.283027	-0.300645	-1.09004	-0.861273	0.00127736
Q15124	Phosphoglucomutase-like protein 5 (Aciculin) (Phosphoglucomutase-related protein) (PGM-RP)	-0.329161	0.126801	2.05122	0.593665	NA	-0.541982	0.213928	0.227979	0.370896	0.153149
Q15126	Phosphomevalonate kinase (PMKase) (hPMK) (EC 2.7.4.2)	1.97214	1.04444	0.922666	0.811567	1.05403	1.53172	0.996834	0.348354	1.04743	2.07755e-05
Q15149	Plectin (PCN) (PLTN) (Hemidesmosomal protein 1) (HD1) (Plectin-1)	1.97313	0.983173	1.58445	2.1315	1.62533	0.810716	1.51116	-0.233275	1.17218	0.000256054
Q15181	Inorganic pyrophosphatase (EC 3.6.1.1) (Pyrophosphate phospho-hydrolase) (PPase)	0.795726	0.486035	0.0523783	0.0283991	-0.507308	0.40727	-0.694319	-0.898015	-0.0923452	0.629297
Q15185	Prostaglandin E synthase 3 (EC 5.3.99.3) (Cytosolic prostaglandin E2 synthase) (cPGES) (Hsp90 co-chaperone) (Progesterone receptor complex p23) (Telomerase-binding protein p23)	0.498362	0.554591	0.610407	0.0334111	-0.294515	0.767569	0.252745	-0.253626	0.256895	0.101685
Q15233	Non-POU domain-containing octamer-binding protein (NonO protein) (54 kDa nuclear RNA- and DNA-binding protein) (55 kDa nuclear protein) (DNA-binding p52/p100 complex, 52 kDa subunit) (NMT55) (p54(nrb)) (p54nrb)	0.657331	0.403767	0.060775	0.507834	0.647277	0.878122	0.656615	-0.104202	0.444451	0.00577264
Q15257	Serine/threonine-protein phosphatase 2A activator (EC 5.2.1.8) (PP2A, subunit B', PR53 isoform) (Phosphotyrosyl phosphatase activator) (PTPA) (Serine/threonine-protein phosphatase 2A regulatory subunit 4) (Serine/threonine-protein phosphatase 2A regulatory subunit B')	1.19128	0.200706	0.218032	-0.269255	0.345133	-0.506774	0.250247	-0.0957219	0.18163	0.288207
Q15274	Nicotinate-nucleotide pyrophosphorylase [carboxylating] (EC 2.4.2.19) (Quinolinate phosphoribosyltransferase [decarboxylating]) (QAPRTase) (QPRTase)	-3.24268	-1.9534	-2.33245	-1.2345	-1.27763	0.0340986	-1.53843	-1.55626	-1.58453	3.44257e-05
Q15365	Poly(rC)-binding protein 1 (Alpha-CP1) (Heterogeneous nuclear ribonucleoprotein E1) (hnRNP E1) (Nucleic acid-binding protein SUB2.3)	0.78437	0.78955	1.09734	0.028854	-0.22862	1.12289	1.09495	0.0326691	0.572381	0.00571445
Q15366	Poly(rC)-binding protein 2 (Alpha-CP2) (Heterogeneous nuclear ribonucleoprotein E2) (hnRNP E2)	0.649942	0.227035	0.80951	0.0862167	-0.63838	1.13426	0.297107	-0.135404	0.29907	0.108568
Q15369	Transcription elongation factor B polypeptide 1 (Elongin 15 kDa subunit) (Elongin-C) (EloC) (RNA polymerase II transcription factor SIII subunit C) (SIII p15)	0.43079	0.572457	0.578524	0.398448	0.243727	0.61003	0.131772	-0.173127	0.335137	0.0195942
Q15370	Transcription elongation factor B polypeptide 2 (Elongin 18 kDa subunit) (Elongin-B) (EloB) (RNA polymerase II transcription factor SIII subunit B) (SIII p18)	0.578968	NA	0.74363	1.08978	NA	0.84041	0.712977	-0.185486	0.570219	0.00818608
Q15393	Splicing factor 3B subunit 3 (Pre-mRNA-splicing factor SF3b 130 kDa subunit) (SF3b130) (STAF130) (Spliceosome-associated protein 130) (SAP 130)	0.726891	1.39486	-0.825474	0.435483	0.911915	0.194413	0.87011	0.108161	0.48014	0.0290291
Q15404	Ras suppressor protein 1 (RSP-1) (Rsu-1)	0.798446	0.369624	0.793613	0.539247	-0.163784	0.318754	0.558806	0.37589	0.484803	0.00305112
Q15417	Calponin-3 (Calponin, acidic isoform)	0.848284	0.65763	0.72537	0.684067	0.0901033	-0.193174	-0.114467	0.23011	0.394975	0.0195217
Q15424	Scaffold attachment factor B1 (SAF-B) (SAF-B1) (HSP27 estrogen response element-TATA box-binding protein) (HSP27 ERE-TATA-binding protein)	0.538355	NA	0.853319	-0.247255	NA	0.228385	1.20608	-0.0504669	0.410671	0.0561843
Q15435	Protein phosphatase 1 regulatory subunit 7 (Protein phosphatase 1 regulatory subunit 22)	0.467484	0.658344	-0.348095	0.176778	0.472638	0.419325	-0.0400472	-0.189413	0.202705	0.167097
Q15436	Protein transport protein Sec23A (SEC23-related protein A)	1.22779	0.973066	0.880862	0.751138	NA	0.732944	0.730534	0.492911	0.834862	3.56793e-05
Q15459	Splicing factor 3A subunit 1 (SF3a120) (Spliceosome-associated protein 114) (SAP 114)	NA	0.508177	0.776597	0.251474	NA	-0.163237	0.259207	0.125242	0.325635	0.0620817
Q15477	Helicase SKI2W (Ski2) (EC 3.6.4.-) (Helicase-like protein) (HLP)	0.674861	0.714446	0.537511	NA	0.763091	0.365906	0.788565	-0.20364	0.47923	0.00772313
Q15582	Transforming growth factor-beta-induced protein ig-h3 (Beta ig-h3) (Kerato-epithelin) (RGD-containing collagen-associated protein) (RGD-CAP)	0.994378	0.603108	1.10437	2.18748	1.80154	-1.74712	0.195727	0.272419	0.675673	0.0495415
Q15599	Na(+)/H(+) exchange regulatory cofactor NHE-RF2 (NHERF-2) (NHE3 kinase A regulatory protein E3KARP) (SRY-interacting protein 1) (SIP-1) (Sodium-hydrogen exchanger regulatory factor 2) (Solute carrier family 9 isoform A3 regulatory factor 2) (Tyrosine kinase activator protein 1) (TKA-1)	-0.102446	0.16509	-1.07812	-0.729501	-0.952965	-0.0843291	-0.255934	-0.205017	-0.339055	0.0569617
Q15628	Tumor necrosis factor receptor type 1-associated DEATH domain protein (TNFR1-associated DEATH domain protein) (TNFRSF1A-associated via death domain)	2.18	2.23581	1.84818	1.86614	1.15867	2.71186	2.51286	1.22465	1.92884	5.98632e-08
Q15631	Translin (EC 3.1.-.-) (Component 3 of promoter of RISC) (C3PO)	1.83533	1.39568	1.5371	0.48219	0.51119	1.11188	0.935773	0.284774	0.975049	9.11018e-05
Q15637	Splicing factor 1 (Mammalian branch point-binding protein) (BBP) (mBBP) (Transcription factor ZFM1) (Zinc finger gene in MEN1 locus) (Zinc finger protein 162)	0.817712	0.464865	-2.36285	1.11522	NA	-1.29461	0.77482	-0.443713	-0.121941	0.729084
Q15661	Tryptase alpha/beta-1 (Tryptase-1) (EC 3.4.21.59) (Tryptase I) (Tryptase alpha-1)	1.88426	1.43489	2.15215	2.04397	3.59709	2.22568	0.147589	0.606628	1.67729	5.79694e-05
Q15691	Microtubule-associated protein RP/EB family member 1 (APC-binding protein EB1) (End-binding protein 1) (EB1)	0.503409	0.665498	0.797771	1.05203	-0.667851	0.151501	0.654545	-0.00028851	0.394785	0.0378928
Q15717	ELAV-like protein 1 (Hu-antigen R) (HuR)	1.18688	0.951347	1.17834	0.736395	-0.168085	1.36867	0.930649	0.280545	0.793558	0.000348353
Q15746	Myosin light chain kinase, smooth muscle (MLCK) (smMLCK) (EC 2.7.11.18) (Kinase-related protein) (KRP) (Telokin) [Cleaved into: Myosin light chain kinase, smooth muscle, deglutamylated form]	-2.56235	-0.636207	-0.592328	-0.025614	0.109101	-1.31884	-0.0665487	0.0103087	-0.519491	0.0702201
Q15833	Syntaxin-binding protein 2 (Protein unc-18 homolog 2) (Unc18-2) (Protein unc-18 homolog B) (Unc-18B)	0.22362	-0.428298	NA	-0.147467	-0.976538	0.857366	0.320499	-0.133827	-0.00271623	0.988817
Q15836	Vesicle-associated membrane protein 3 (VAMP-3) (Cellubrevin) (CEB) (Synaptobrevin-3)	0.430321	0.771023	0.827016	0.00771588	0.63911	0.872324	0.548351	0.343787	0.575575	0.000640316
Q15847	Adipogenesis regulatory factor (Adipogenesis factor rich in obesity) (Adipose most abundant gene transcript 2 protein) (Adipose-specific protein 2) (apM-2)	1.29412	0.825388	1.65428	0.525059	1.58566	2.08744	1.69227	0.303009	1.18522	3.50516e-05
Q15904	V-type proton ATPase subunit S1 (V-ATPase subunit S1) (Protein XAP-3) (V-ATPase Ac45 subunit) (V-ATPase S1 accessory protein) (Vacuolar proton pump subunit S1)	0.432198	1.03919	NA	NA	1.16321	-0.599864	1.381	-0.760945	0.327227	0.271693
Q15907	Ras-related protein Rab-11B (GTP-binding protein YPT3)	0.432785	0.198587	-0.059634	-0.20354	-0.132084	0.314662	0.120683	-0.247563	0.0636749	0.614631
Q15942	Zyxin (Zyxin-2)	1.24009	0.658096	1.60527	0.794587	0.130807	0.0507828	1.2366	0.947	0.889663	0.000220118
Q16134	Electron transfer flavoprotein-ubiquinone oxidoreductase, mitochondrial (ETF-QO) (ETF-ubiquinone oxidoreductase) (EC 1.5.5.1) (Electron-transferring-flavoprotein dehydrogenase) (ETF dehydrogenase)	-2.3576	-1.49372	-1.38637	-1.76874	-0.879111	-1.95162	-1.46788	-2.07717	-1.67363	7.414e-08
Q16181	Septin-7 (CDC10 protein homolog)	1.43643	0.283761	0.653299	0.618784	0.833654	-0.344761	0.673567	-0.018919	0.501515	0.0116646
Q16270	Insulin-like growth factor-binding protein 7 (IBP-7) (IGF-binding protein 7) (IGFBP-7) (IGFBP-rP1) (MAC25 protein) (PGI2-stimulating factor) (Prostacyclin-stimulating factor) (Tumor-derived adhesion factor) (TAF)	0.814848	-0.769829	1.91066	0.655405	1.46161	0.23051	-0.249352	0.923632	0.699762	0.0138028
Q16363	Laminin subunit alpha-4 (Laminin-14 subunit alpha) (Laminin-8 subunit alpha) (Laminin-9 subunit alpha)	1.56549	0.992636	3.04315	2.46685	3.5895	0.398672	2.0532	-0.168899	1.57427	0.000734002
Q16401	26S proteasome non-ATPase regulatory subunit 5 (26S protease subunit S5 basic) (26S proteasome subunit S5B)	1.62631	1.1185	1.52153	0.815705	0.796829	0.503163	1.22889	0.0177968	0.893695	0.000199135
Q16527	Cysteine and glycine-rich protein 2 (Cysteine-rich protein 2) (CRP2) (LIM domain only protein 5) (LMO-5) (Smooth muscle cell LIM protein) (SmLIM)	0.912114	-0.056075	0.315468	0.00816432	-0.608074	-1.11216	-0.562857	0.177164	-0.0391504	0.845309
Q16531	DNA damage-binding protein 1 (DDB p127 subunit) (DNA damage-binding protein a) (DDBa) (Damage-specific DNA-binding protein 1) (HBV X-associated protein 1) (XAP-1) (UV-damaged DNA-binding factor) (UV-damaged DNA-binding protein 1) (UV-DDB 1) (XPE-binding factor) (XPE-BF) (Xeroderma pigmentosum group E-complementing protein) (XPCe)	0.591889	0.75926	0.771544	NA	-0.125104	0.168589	0.256698	-0.590818	0.204748	0.270019
Q16539	Mitogen-activated protein kinase 14 (MAP kinase 14) (MAPK 14) (EC 2.7.11.24) (Cytokine suppressive anti-inflammatory drug-binding protein) (CSAID-binding protein) (CSBP) (MAP kinase MXI2) (MAX-interacting protein 2) (Mitogen-activated protein kinase p38 alpha) (MAP kinase p38 alpha) (Stress-activated protein kinase 2a) (SAPK2a)	0.405107	1.19586	0.909307	0.953421	0.545205	1.36855	1.01157	NA	0.912716	0.000150371
Q16540	39S ribosomal protein L23, mitochondrial (L23mt) (MRP-L23) (L23 mitochondrial-related protein) (Ribosomal protein L23-like)	-0.432228	-1.22097	-1.34037	-0.892271	NA	-0.0316598	0.0425098	-1.14097	-0.720025	0.00217384
Q16543	Hsp90 co-chaperone Cdc37 (Hsp90 chaperone protein kinase-targeting subunit) (p50Cdc37) [Cleaved into: Hsp90 co-chaperone Cdc37, N-terminally processed]	0.763147	1.0958	1.48283	0.48931	NA	0.659599	0.903188	0.323245	0.804638	0.000198068
Q16555	Dihydropyrimidinase-related protein 2 (DRP-2) (Collapsin response mediator protein 2) (CRMP-2) (N2A3) (Unc-33-like phosphoprotein 2) (ULIP-2)	0.886947	1.05648	0.812047	1.25177	1.36833	0.639094	1.5817	0.570336	1.01486	5.50012e-06
Q16630	Cleavage and polyadenylation specificity factor subunit 6 (Cleavage and polyadenylation specificity factor 68 kDa subunit) (CFIm68) (CPSF 68 kDa subunit) (Pre-mRNA cleavage factor Im 68 kDa subunit) (Protein HPBRII-4/7)	0.445166	0.384244	NA	NA	1.12084	1.2191	0.206009	0.566421	0.700706	0.00180492
Q16643	Drebrin (Developmentally-regulated brain protein)	NA	-0.814276	0.0189125	-0.277447	-1.06871	-1.43623	-1.77379	-0.200881	-0.669569	0.0118074
Q16658	Fascin (55 kDa actin-bundling protein) (Singed-like protein) (p55)	0.727179	1.28322	1.74647	1.58668	0.713707	0.540014	0.906123	0.61288	1.01399	1.92464e-05
Q16666	Gamma-interferon-inducible protein 16 (Ifi-16) (Interferon-inducible myeloid differentiation transcriptional activator)	2.82367	1.84531	3.75741	2.43621	NA	1.51903	2.78662	NA	2.52804	3.09095e-06
Q16698	2,4-dienoyl-CoA reductase, mitochondrial (EC 1.3.1.34) (2,4-dienoyl-CoA reductase [NADPH]) (4-enoyl-CoA reductase [NADPH]) (Short chain dehydrogenase/reductase family 18C member 1)	-2.04252	-2.32173	-2.45839	-3.08997	-1.24097	-1.37809	-2.46678	-2.1681	-2.10421	3.73057e-08
Q16718	NADH dehydrogenase [ubiquinone] 1 alpha subcomplex subunit 5 (Complex I subunit B13) (Complex I-13kD-B) (CI-13kD-B) (NADH-ubiquinone oxidoreductase 13 kDa-B subunit)	-2.54507	-2.3832	-2.44077	-1.61145	-3.0913	-2.03136	-2.82279	-1.72299	-2.21946	2.2438e-08
Q16762	Thiosulfate sulfurtransferase (EC 2.8.1.1) (Rhodanese)	-3.11286	-3.27623	-4.11653	-3.46423	-3.47425	-1.50014	-2.13115	-2.31525	-2.81213	4.70496e-08
Q16775	Hydroxyacylglutathione hydrolase, mitochondrial (EC 3.1.2.6) (Glyoxalase II) (Glx II)	-1.83821	-0.962995	-1.00436	-1.48099	-1.5103	-0.271098	-0.797363	-1.52847	-1.1695	7.3574e-06
Q16778	Histone H2B type 2-E (Histone H2B-GL105) (Histone H2B.q) (H2B/q)	0.943689	0.760025	1.15996	0.0660007	2.35788	1.01864	0.904551	0.0498601	0.856356	0.00129119
Q16822	Phosphoenolpyruvate carboxykinase [GTP], mitochondrial (PEPCK-M) (EC 4.1.1.32)	-6.09179	-4.94756	-4.59275	-4.37454	-3.51653	-2.24939	-2.99977	-2.48679	-3.70546	2.02463e-07
Q16836	Hydroxyacyl-coenzyme A dehydrogenase, mitochondrial (HCDH) (EC 1.1.1.35) (Medium and short-chain L-3-hydroxyacyl-coenzyme A dehydrogenase) (Short-chain 3-hydroxyacyl-CoA dehydrogenase)	-3.78041	-2.20936	-4.33159	-1.24966	0.602221	-3.00741	-2.56914	-2.47457	-2.34419	4.24886e-05
Q16851	UTP--glucose-1-phosphate uridylyltransferase (EC 2.7.7.9) (UDP-glucose pyrophosphorylase) (UDPGP) (UGPase)	0.578059	-0.166758	-0.137596	0.00825403	0.563232	-0.402127	0.124771	-0.732139	-0.0555224	0.726583
Q16853	Membrane primary amine oxidase (EC 1.4.3.21) (Copper amine oxidase) (HPAO) (Semicarbazide-sensitive amine oxidase) (SSAO) (Vascular adhesion protein 1) (VAP-1)	-1.46326	-1.53628	-2.03512	-0.133549	-1.52991	-2.68072	-1.67176	-0.422664	-1.27769	0.000259808
Q16864	V-type proton ATPase subunit F (V-ATPase subunit F) (V-ATPase 14 kDa subunit) (Vacuolar proton pump subunit F)	-1.49745	-1.41521	-0.672614	-1.2047	0.175224	-0.441201	-1.06259	-1.1167	-0.883911	0.000213933
Q16878	Cysteine dioxygenase type 1 (EC 1.13.11.20) (Cysteine dioxygenase type I) (CDO) (CDO-I)	1.16138	0.576029	-1.17005	1.09339	NA	0.913386	0.30418	-0.0207689	0.40419	0.111664
Q16891	MICOS complex subunit MIC60 (Cell proliferation-inducing gene 4/52 protein) (Mitochondrial inner membrane protein) (Mitofilin) (p87/89)	-0.877756	-1.92369	-0.427161	NA	0.13573	-2.27508	-0.868046	-2.00558	-1.2313	0.000450441
Q17RN3	Protein FAM98C	1.26931	-0.197503	1.23349	-0.0581913	0.383469	1.395	0.561053	NA	0.655233	0.0140827
Q1EHB4	Sodium-coupled monocarboxylate transporter 2 (Electroneutral sodium monocarboxylate cotransporter) (Low-affinity sodium-lactate cotransporter) (Solute carrier family 5 member 12)	-2.5378	-1.07495	NA	-2.58135	-1.50177	-2.50212	-2.73357	-2.2751	-2.13563	1.56557e-07
Q1KMD3	Heterogeneous nuclear ribonucleoprotein U-like protein 2 (Scaffold-attachment factor A2) (SAF-A2)	0.655001	0.568209	0.634859	0.232277	-0.614685	0.552654	0.43825	0.0866452	0.3374	0.0423239
Q27J81	Inverted formin-2 (HBEBP2-binding protein C)	1.66932	NA	1.48772	0.345015	NA	1.04068	2.44273	0.738433	1.26558	0.000189625
Q31612	HLA class I histocompatibility antigen, B-73 alpha chain (MHC class I antigen B*73)	2.76828	2.48082	2.51282	2.85923	3.51385	1.7919	2.98586	2.08021	2.60777	9.6365e-10
Q3LXA3	Triokinase/FMN cyclase (Bifunctional ATP-dependent dihydroxyacetone kinase/FAD-AMP lyase (cyclizing)) [Includes: ATP-dependent dihydroxyacetone kinase (DHA kinase) (EC 2.7.1.28) (EC 2.7.1.29) (Glycerone kinase) (Triokinase) (Triose kinase); FAD-AMP lyase (cyclizing) (EC 4.6.1.15) (FAD-AMP lyase (cyclic FMN forming)) (FMN cyclase)]	-2.14959	-2.88131	-2.58932	-2.98358	-1.84056	-1.51203	-0.858332	-2.09211	-2.06691	1.86868e-07
Q3YEC7	Rab-like protein 6 (GTP-binding protein Parf) (Partner of ARF) (Rab-like protein 1) (RBEL1)	-0.185336	0.382318	0.298455	-1.12756	0.36364	1.10597	-0.802438	-0.45249	-0.0525766	0.80403
Q3ZCQ8	Mitochondrial import inner membrane translocase subunit TIM50	-0.334	-0.523305	-0.220726	-0.417197	-1.1465	0.033055	-0.101555	-0.960363	-0.470468	0.00679582
Q495M3	Proton-coupled amino acid transporter 2 (Proton/amino acid transporter 2) (Solute carrier family 36 member 2) (Tramdorin-1)	-0.336688	-1.68977	-2.23371	-1.73808	NA	-1.45759	-0.926332	-2.13228	-1.53125	7.82131e-06
Q4G0N4	NAD kinase 2, mitochondrial (EC 2.7.1.23) (Mitochondrial NAD kinase) (NAD kinase domain-containing protein 1, mitochondrial)	0.738498	0.212099	-0.113442	0.0410996	-0.204282	0.678223	0.162097	NA	0.216328	0.220407
Q4VC31	Coiled-coil domain-containing protein 58	-0.712681	NA	-1.03361	-1.06452	NA	0.200259	-0.794628	-1.13685	-0.75459	0.00163997
Q53FA7	Quinone oxidoreductase PIG3 (EC 1.-.-.-) (Tumor protein p53-inducible protein 3) (p53-induced gene 3 protein)	1.02779	-0.0593556	0.759058	-0.0464064	NA	0.591731	0.0593274	-0.588517	0.193982	0.322867
Q53FZ2	Acyl-coenzyme A synthetase ACSM3, mitochondrial (EC 6.2.1.2) (Acyl-CoA synthetase medium-chain family member 3) (Butyrate--CoA ligase 3) (Butyryl-coenzyme A synthetase 3) (Middle-chain acyl-CoA synthetase 3) (Protein SA homolog)	-1.13707	-3.2499	-3.61069	-2.47581	-1.49824	-2.31913	-2.87203	-2.54097	-2.42756	9.54803e-08
Q53H82	Endoribonuclease LACTB2 (EC 3.1.27.-) (Beta-lactamase-like protein 2)	-2.63059	-1.99277	-1.91658	-1.65084	-0.907685	-0.175627	-1.34831	-1.11816	-1.38467	3.05164e-05
Q53T59	HCLS1-binding protein 3 (HS1-binding protein 3) (HSP1BP-3)	1.63733	0.671468	0.659032	-0.0607591	-0.497485	1.65735	0.598238	-0.0959919	0.541103	0.0291083
Q56VL3	OCIA domain-containing protein 2 (Ovarian carcinoma immunoreactive antigen-like protein)	-0.593049	-0.428298	-1.35022	-1.8574	-2.18876	0.189108	0.0451282	-1.38411	-0.950551	0.00158909
Q5EBL8	PDZ domain-containing protein 11 (ATPase-interacting PDZ protein) (Plasma membrane calcium ATPase-interacting single-PDZ protein) (PMCA-interacting single-PDZ protein)	-1.0056	NA	0.345139	-1.01753	-0.91954	NA	-0.226314	-0.874679	-0.596638	0.010431
Q5JTJ3	Cytochrome c oxidase assembly factor 6 homolog	-1.04833	-1.50072	-1.25425	-1.95931	NA	0.139471	-1.24805	-1.66507	-1.22558	6.26408e-05
Q5JTV8	Torsin-1A-interacting protein 1 (Lamin-associated protein 1B) (LAP1B)	1.22659	0.401693	1.08543	1.49016	1.07539	1.08061	-1.21599	-0.0347792	0.607898	0.0271445
Q5R3I4	Tetratricopeptide repeat protein 38 (TPR repeat protein 38)	-0.841662	-0.941581	-1.64958	-1.54242	-1.82262	0.707173	-0.280692	-0.951364	-0.875264	0.00222045
Q5SRE7	Phytanoyl-CoA dioxygenase domain-containing protein 1 (EC 1.-.-.-)	-1.40111	-1.52587	-2.22006	-1.08816	-1.46375	NA	-2.63087	-1.13139	-1.52448	7.52719e-06
Q5SSJ5	Heterochromatin protein 1-binding protein 3 (Protein HP1-BP74)	0.445403	1.24661	1.58309	0.35217	1.9044	1.2451	1.22336	-0.119954	0.906329	0.000776871
Q5T013	Putative hydroxypyruvate isomerase (EC 5.3.1.22) (Endothelial cell apoptosis protein E-CE1)	1.63579	0.791609	0.905546	1.10315	1.54786	1.36507	0.848253	1.17769	1.2166	6.77072e-07
Q5T2W1	Na(+)/H(+) exchange regulatory cofactor NHE-RF3 (NHERF-3) (CFTR-associated protein of 70 kDa) (Na(+)/H(+) exchanger regulatory factor 3) (Na/Pi cotransporter C-terminal-associated protein 1) (NaPi-Cap1) (PDZ domain-containing protein 1) (Sodium-hydrogen exchanger regulatory factor 3)	-3.33315	-1.76682	-2.64811	-1.95306	-1.41959	-0.489529	-1.96938	-2.07481	-1.92584	1.38601e-06
Q5T440	Putative transferase CAF17, mitochondrial (EC 2.1.-.-) (Iron-sulfur cluster assembly factor homolog)	-0.545924	-1.02725	-0.332538	-0.988468	-0.299356	-0.536759	-0.648837	-1.29725	-0.730766	0.000152237
Q5TCH4	Cytochrome P450 4A22 (CYPIVA22) (Fatty acid omega-hydroxylase) (Lauric acid omega-hydroxylase) (Long-chain fatty acid omega-monooxygenase) (EC 1.14.13.205)	-4.21241	-0.605118	-2.6097	NA	-1.0919	-1.87339	-1.14904	-2.23606	-1.95212	6.03206e-05
Q5TDH0	Protein DDI1 homolog 2	-0.435126	0.882852	0.35271	0.928234	-0.250387	1.46177	0.724025	0.312456	0.520637	0.0161727
Q5VTE0	Putative elongation factor 1-alpha-like 3 (EF-1-alpha-like 3) (Eukaryotic elongation factor 1 A-like 3) (eEF1A-like 3) (Eukaryotic translation elongation factor 1 alpha-1 pseudogene 5)	0.234222	0.519774	0.652881	0.428504	0.690159	0.12075	0.565475	-0.353436	0.322404	0.0374866
Q5VWZ2	Lysophospholipase-like protein 1 (EC 3.1.2.-)	-1.11996	-0.329458	-0.732525	-0.879722	-1.07501	-0.400153	-0.817243	-0.901108	-0.751061	6.33756e-05
Q63HM1	Kynurenine formamidase (KFA) (KFase) (EC 3.5.1.9) (Arylformamidase) (N-formylkynurenine formamidase) (FKF)	-0.77226	NA	-2.08739	-1.12023	NA	-0.114362	-1.26827	-2.10752	-1.31155	0.000200646
Q63ZY3	KN motif and ankyrin repeat domain-containing protein 2 (Ankyrin repeat domain-containing protein 25) (Matrix-remodeling-associated protein 3) (SRC-1-interacting protein) (SIP) (SRC-interacting protein) (SRC1-interacting protein)	1.83548	0.375837	1.49846	2.4098	NA	0.127046	1.2867	0.170069	1.03378	0.0016843
Q66K74	Microtubule-associated protein 1S (MAP-1S) (BPY2-interacting protein 1) (Microtubule-associated protein 8) (Variable charge Y chromosome 2-interacting protein 1) (VCY2-interacting protein 1) (VCY2IP-1) [Cleaved into: MAP1S heavy chain; MAP1S light chain]	1.30928	1.60249	1.25915	1.36028	1.86507	0.367571	1.29654	0.732189	1.2135	3.2612e-06
Q68CK6	Acyl-coenzyme A synthetase ACSM2B, mitochondrial (EC 6.2.1.2) (Acyl-CoA synthetase medium-chain family member 2B) (Butyrate--CoA ligase 2B) (Butyryl-coenzyme A synthetase 2B) (Middle-chain acyl-CoA synthetase 2B) (Xenobiotic/medium-chain fatty acid-CoA ligase HXM-A)	-4.88476	-3.03468	-3.28565	-4.29134	-1.72854	-2.19654	-1.59597	-2.4313	-2.83148	6.5822e-07
Q6EEV4	DNA-directed RNA polymerase II subunit GRINL1A, isoforms 4/5 (DNA-directed RNA polymerase II subunit M, isoforms 4/5)	1.03122	0.637292	0.999483	0.900562	1.13951	0.513266	NA	0.618429	0.856866	3.26933e-05
Q6IA17	Single Ig IL-1-related receptor (Single Ig IL-1R-related molecule) (Single immunoglobulin domain-containing IL1R-related protein) (Toll/interleukin-1 receptor 8) (TIR8)	-1.84021	-1.04954	-2.27433	-1.27892	-1.15383	0.215437	NA	-0.921969	-1.10357	0.000540354
Q6IAA8	Ragulator complex protein LAMTOR1 (Late endosomal/lysosomal adaptor and MAPK and MTOR activator 1) (Lipid raft adaptor protein p18) (Protein associated with DRMs and endosomes) (p27Kip1-releasing factor from RhoA) (p27RF-Rho)	-0.170573	-0.0112703	0.356454	0.369236	-0.388122	0.407706	0.295208	-0.499374	0.0285148	0.841315
Q6IB77	Glycine N-acyltransferase (EC 2.3.1.13) (Acyl-CoA:glycine N-acyltransferase) (AAc) (Aralkyl acyl-CoA N-acyltransferase) (Aralkyl acyl-CoA:amino acid N-acyltransferase) (Benzoyl-coenzyme A:glycine N-acyltransferase) (Glycine N-benzoyltransferase) (EC 2.3.1.71) (HRP-1(CLP))	-4.59324	-3.08198	-4.32943	-5.29253	-3.13883	-2.73419	-2.48244	-2.3191	-3.32156	1.08595e-07
Q6IBS0	Twinfilin-2 (A6-related protein) (hA6RP) (Protein tyrosine kinase 9-like) (Twinfilin-1-like protein)	0.739965	0.399135	1.03983	-0.062383	1.59451	0.958047	0.619645	0.315271	0.701781	0.000879443
Q6IQ22	Ras-related protein Rab-12	NA	1.39853	1.08545	0.495332	-0.704878	0.703257	0.931955	0.0685741	0.555442	0.0223089
Q6JQN1	Acyl-CoA dehydrogenase family member 10 (ACAD-10) (EC 1.3.99.-)	-2.36547	-1.73964	NA	-1.51594	-0.908343	NA	-1.00801	-2.6111	-1.76612	8.27793e-06
Q6NVY1	3-hydroxyisobutyryl-CoA hydrolase, mitochondrial (EC 3.1.2.4) (3-hydroxyisobutyryl-coenzyme A hydrolase) (HIB-CoA hydrolase) (HIBYL-CoA-H)	-3.89219	-3.24854	-3.70562	-4.39419	-1.65601	-2.22902	-2.63489	-2.74494	-2.98373	2.75872e-08
Q6NZI2	Polymerase I and transcript release factor (Cavin-1)	3.25011	1.46976	2.52518	2.9562	4.20883	1.19589	1.57935	0.60119	2.08716	2.77454e-05
Q6P1L8	39S ribosomal protein L14, mitochondrial (L14mt) (MRP-L14) (39S ribosomal protein L32, mitochondrial) (L32mt) (MRP-L32)	-1.66791	-0.540157	-0.874497	-1.22025	-1.01985	NA	-0.170297	-1.29731	-0.961355	0.000113523
Q6P1X6	UPF0598 protein C8orf82	-0.892451	-1.29599	-1.27177	-2.13846	-0.751682	0.404298	-1.00899	-1.14672	-0.983528	0.000340839
Q6P587	Acylpyruvase FAHD1, mitochondrial (EC 3.7.1.5) (Fumarylacetoacetate hydrolase domain-containing protein 1) (FAH domain-containing protein 1) (Oxaloacetate decarboxylase) (OAA decarboxylase) (EC 4.1.1.3) (YisK-like protein)	-1.13861	-1.30822	-1.03113	-1.214	-0.618929	0.0568979	-0.800601	-1.27059	-0.911004	5.33684e-05
Q6PCB0	von Willebrand factor A domain-containing protein 1	1.92752	1.63772	2.04092	1.2306	1.96821	0.917831	1.39743	1.46518	1.60526	5.75512e-08
Q6PI48	Aspartate--tRNA ligase, mitochondrial (EC 6.1.1.12) (Aspartyl-tRNA synthetase) (AspRS)	-0.840205	-1.83832	-2.12472	-1.24417	-1.35332	-1.63665	-1.56998	-1.20983	-1.40336	5.9172e-07
Q6PIU2	Neutral cholesterol ester hydrolase 1 (NCEH) (EC 3.1.1.-) (Arylacetamide deacetylase-like 1)	2.31537	1.73971	0.680911	2.09652	1.9236	1.45449	1.67119	-0.0436245	1.35459	8.11979e-05
Q6UVK1	Chondroitin sulfate proteoglycan 4 (Chondroitin sulfate proteoglycan NG2) (Melanoma chondroitin sulfate proteoglycan) (Melanoma-associated chondroitin sulfate proteoglycan)	1.50956	NA	2.86991	2.53806	NA	2.04026	0.241604	1.39498	1.76944	4.41342e-05
Q6UWM9	UDP-glucuronosyltransferase 2A3 (UDPGT 2A3) (EC 2.4.1.17)	NA	1.18396	1.50328	0.033685	0.06782	-0.137411	NA	-0.392757	0.323223	0.204704
Q6UX53	Methyltransferase-like protein 7B (EC 2.1.1.-)	-0.605737	NA	0.855838	-0.256021	-2.22826	1.10912	0.461526	0.161879	0.00712047	0.982037
Q6XQN6	Nicotinate phosphoribosyltransferase (NAPRTase) (EC 6.3.4.21) (FHA-HIT-interacting protein) (Nicotinate phosphoribosyltransferase domain-containing protein 1)	0.401081	0.3904	0.0412887	-0.99609	NA	1.18025	1.19025	-1.05506	0.0617255	0.82231
Q6YN16	Hydroxysteroid dehydrogenase-like protein 2 (EC 1.-.-.-) (Short chain dehydrogenase/reductase family 13C member 1)	-1.69533	-0.89931	-0.0687989	-1.67056	-0.768775	-0.842257	-1.54715	-2.12029	-1.25956	2.7093e-05
Q709F0	Acyl-CoA dehydrogenase family member 11 (ACAD-11) (EC 1.3.99.-)	-1.1946	NA	-0.0240399	-0.469411	0.227081	0.86261	0.862219	-0.346985	-0.0041714	0.985156
Q71DI3	Histone H3.2 (Histone H3/m) (Histone H3/o)	1.95602	1.46578	2.066	1.00669	2.77176	1.15399	1.97944	0.906737	1.62332	1.18535e-06
Q71U36	Tubulin alpha-1A chain (Alpha-tubulin 3) (Tubulin B-alpha-1) (Tubulin alpha-3 chain) [Cleaved into: Detyrosinated tubulin alpha-1A chain]	0.976826	0.446137	0.827142	0.491816	0.057857	0.555965	0.953651	-0.00662118	0.521433	0.00270889
Q71UI9	Histone H2A.V (H2A.F/Z)	1.55382	1.13296	2.07271	0.613725	2.50267	1.41828	1.69291	0.50945	1.37808	1.2579e-05
Q71UM5	40S ribosomal protein S27-like	0.940363	1.0401	0.791922	0.862959	0.354428	0.689251	0.962856	NA	0.805983	0.000181946
Q7KZF4	Staphylococcal nuclease domain-containing protein 1 (100 kDa coactivator) (EBNA2 coactivator p100) (Tudor domain-containing protein 11) (p100 co-activator)	0.956242	1.09206	0.529677	0.728866	0.287158	0.358421	0.871544	0.397467	0.668404	0.000192345
Q7L266	Isoaspartyl peptidase/L-asparaginase (EC 3.4.19.5) (EC 3.5.1.1) (Asparaginase-like protein 1) (Beta-aspartyl-peptidase) (Isoaspartyl dipeptidase) (L-asparagine amidohydrolase) [Cleaved into: Isoaspartyl peptidase/L-asparaginase alpha chain; Isoaspartyl peptidase/L-asparaginase beta chain]	2.00749	1.14896	0.314916	-0.0759016	0.94409	0.536773	0.762795	-0.0666748	0.655834	0.00636246
Q7L576	Cytoplasmic FMR1-interacting protein 1 (Specifically Rac1-associated protein 1) (Sra-1) (p140sra-1)	0.553467	1.27253	1.32107	1.28117	1.22184	0.211496	1.53189	0.493215	0.97518	3.78435e-05
Q7L5N1	COP9 signalosome complex subunit 6 (SGN6) (Signalosome subunit 6) (JAB1-containing signalosome subunit 6) (MOV34 homolog) (Vpr-interacting protein) (hVIP)	-0.282651	0.458638	0.0904124	0.636147	0.120645	0.416101	0.217134	-1.52587	-0.110952	0.62499
Q7Z3D6	UPF0317 protein C14orf159, mitochondrial	-0.800603	-2.12753	-1.63711	-1.70686	-1.4945	-0.727138	NA	-1.57836	-1.40672	3.28644e-06
Q7Z434	Mitochondrial antiviral-signaling protein (MAVS) (CARD adapter inducing interferon beta) (Cardif) (Interferon beta promoter stimulator protein 1) (IPS-1) (Putative NF-kappa-B-activating protein 031N) (Virus-induced-signaling adapter) (VISA)	1.30564	0.328717	-0.324483	-0.50856	-0.368611	0.948352	-0.0204728	0.023915	0.200573	0.317166
Q7Z4H3	HD domain-containing protein 2 (Hepatitis C virus NS5A-transactivated protein 2) (HCV NS5A-transactivated protein 2)	-0.136872	NA	-0.489282	1.03316	NA	0.820726	0.0324222	-0.501516	0.0934086	0.670841
Q7Z4V5	Hepatoma-derived growth factor-related protein 2 (HRP-2) (Hepatoma-derived growth factor 2) (HDGF-2)	1.18585	0.856998	0.997516	0.174864	NA	0.887544	0.624677	1.03555	0.899411	8.63324e-05
Q7Z4W1	L-xylulose reductase (XR) (EC 1.1.1.10) (Carbonyl reductase II) (Dicarbonyl/L-xylulose reductase) (Kidney dicarbonyl reductase) (kiDCR) (Short chain dehydrogenase/reductase family 20C member 1) (Sperm surface protein P34H)	-4.67686	-4.9397	-5.01378	-4.76933	-3.07887	-2.90821	-4.05596	-2.75052	-3.83856	8.24139e-09
Q86SX6	Glutaredoxin-related protein 5, mitochondrial (Monothiol glutaredoxin-5)	-1.19099	-1.88749	-1.89652	-1.97176	-1.84921	-0.574754	-1.65295	-1.2828	-1.46584	9.25246e-07
Q86TX2	Acyl-coenzyme A thioesterase 1 (Acyl-CoA thioesterase 1) (EC 3.1.2.2) (CTE-I) (CTE-Ib) (Inducible cytosolic acyl-coenzyme A thioester hydrolase) (Long chain acyl-CoA thioester hydrolase) (Long chain acyl-CoA hydrolase)	-2.75937	-3.56139	-2.25721	-1.64868	-1.69545	-1.71804	-1.57288	-1.94624	-2.07875	1.68361e-07
Q86UE4	Protein LYRIC (3D3/LYRIC) (Astrocyte elevated gene-1 protein) (AEG-1) (Lysine-rich CEACAM1 co-isolated protein) (Metadherin) (Metastasis adhesion protein)	1.15583	1.11324	1.15276	0.857033	NA	0.765661	0.396264	0.281947	0.800178	0.000165315
Q86UX7	Fermitin family homolog 3 (Kindlin-3) (MIG2-like protein) (Unc-112-related protein 2)	0.424939	2.08454	NA	2.57117	0.675084	0.186785	2.59248	1.87843	1.58608	0.000153568
Q86V81	THO complex subunit 4 (Tho4) (Ally of AML-1 and LEF-1) (Aly/REF export factor) (Transcriptional coactivator Aly/REF) (bZIP-enhancing factor BEF)	1.13676	0.779346	1.18409	0.612089	1.0994	0.912213	0.821873	0.529218	0.888995	6.15153e-06
Q86VN1	Vacuolar protein-sorting-associated protein 36 (ELL-associated protein of 45 kDa) (ESCRT-II complex subunit VPS36)	1.05716	0.046647	-0.181599	0.255408	-0.133722	-0.374516	0.318019	0.0242231	0.159176	0.318545
Q86VP6	Cullin-associated NEDD8-dissociated protein 1 (Cullin-associated and neddylation-dissociated protein 1) (TBP-interacting protein of 120 kDa A) (TBP-interacting protein 120A) (p120 CAND1)	0.35574	0.589297	0.0137081	0.511136	0.832834	-0.303313	0.306637	-0.229342	0.249344	0.109541
Q86WA6	Valacyclovir hydrolase (VACVase) (Valacyclovirase) (EC 3.1.-.-) (Biphenyl hydrolase-like protein) (Biphenyl hydrolase-related protein) (Bph-rp) (Breast epithelial mucin-associated antigen) (MCNAA)	-3.19836	-3.71644	-3.33853	-2.58775	-0.140049	-2.02257	NA	-2.57168	-2.46879	5.42089e-06
Q86WU2	Probable D-lactate dehydrogenase, mitochondrial (DLD) (Lactate dehydrogenase D) (EC 1.1.2.4)	-3.80421	-1.94889	-1.36311	-1.02417	-1.29103	-1.19436	-0.989659	-2.39961	-1.77977	1.088e-05
Q86WV6	Stimulator of interferon genes protein (hSTING) (Endoplasmic reticulum interferon stimulator) (ERIS) (Mediator of IRF3 activation) (hMITA) (Transmembrane protein 173)	1.02142	1.62025	NA	1.55455	1.1891	NA	1.33094	0.828563	1.25287	5.06939e-06
Q86X76	Nitrilase homolog 1 (EC 3.5.-.-)	0.8983	0.288262	0.19388	-0.102315	-0.234259	0.611847	0.46889	-0.912267	0.0774235	0.680556
Q86XE5	4-hydroxy-2-oxoglutarate aldolase, mitochondrial (EC 4.1.3.16) (Dihydrodipicolinate synthase-like) (DHDPS-like protein) (Probable 2-keto-4-hydroxyglutarate aldolase) (Probable KHG-aldolase) (Protein 569272)	-4.85498	-2.49809	-2.83565	-3.60092	-3.79148	-2.95027	-2.37146	-2.60985	-3.08065	1.24647e-08
Q86Y39	NADH dehydrogenase [ubiquinone] 1 alpha subcomplex subunit 11 (Complex I-B14.7) (CI-B14.7) (NADH-ubiquinone oxidoreductase subunit B14.7)	-1.39256	-2.19315	-2.36968	-2.07577	-1.92378	-1.24309	-1.80437	-1.98608	-1.84198	9.57774e-09
Q86Y82	Syntaxin-12	0.182665	0.524279	0.728071	0.359819	-0.14066	0.653919	0.305544	0.0825912	0.35284	0.0171958
Q86YB7	Enoyl-CoA hydratase domain-containing protein 2, mitochondrial	-2.66213	-1.82046	-3.37397	-3.37746	-1.79911	0.925256	-2.63381	-1.93768	-2.02448	7.14698e-05
Q8IUZ5	5-phosphohydroxy-L-lysine phospho-lyase (EC 4.2.3.134) (Alanine--glyoxylate aminotransferase 2-like 2)	0.701773	NA	1.07985	1.40431	NA	1.9939	1.41375	0.807654	1.22938	2.58532e-05
Q8IV08	Phospholipase D3 (PLD 3) (EC 3.1.4.4) (Choline phosphatase 3) (HindIII K4L homolog) (Hu-K4) (Phosphatidylcholine-hydrolyzing phospholipase D3)	-0.111814	1.0699	0.700098	0.903212	1.08386	0.43552	0.443647	0.636235	0.688181	0.000450782
Q8IVN8	Somatomedin-B and thrombospondin type-1 domain-containing protein (RPE-spondin)	-0.205467	0.667227	0.788501	1.09457	0.928222	0.531441	1.82152	-0.000576963	0.669067	0.00372631
Q8IW45	ATP-dependent (S)-NAD(P)H-hydrate dehydratase (EC 4.2.1.93) (ATP-dependent NAD(P)HX dehydratase) (Carbohydrate kinase domain-containing protein) (NAD(P)HX dehydratase)	-0.269289	-0.379334	-0.422866	-0.737815	-0.26316	0.008004	-0.825368	-0.84535	-0.464865	0.00346036
Q8IWB7	WD repeat and FYVE domain-containing protein 1 (FENS-1) (Phosphoinositide-binding protein 1) (WD40- and FYVE domain-containing protein 1) (Zinc finger FYVE domain-containing protein 17)	0.461842	0.892876	NA	NA	-0.0741034	-0.435097	0.41692	0.0782895	0.259394	0.175195
Q8IY95	Transmembrane protein 192	-0.966344	-0.0832459	-0.297233	-0.671992	-2.14805	-0.087318	-0.894784	-0.412402	-0.619669	0.00988344
Q8IZQ5	Selenoprotein H (SelH)	1.35016	1.42272	1.59975	1.15288	1.90814	1.09086	1.30303	0.406025	1.22626	2.75171e-06
Q8N0X4	Citrate lyase subunit beta-like protein, mitochondrial (Citrate lyase beta-like) (Beta-methylmalate synthase) (EC 2.3.3.-) (Malate synthase) (EC 2.3.3.9)	-2.11304	-2.40427	-1.34051	-3.18894	-1.37918	-0.932813	-2.04506	-1.63738	-1.80909	1.05492e-06
Q8N142	Adenylosuccinate synthetase isozyme 1 (AMPSase 1) (AdSS 1) (EC 6.3.4.4) (Adenylosuccinate synthetase, basic isozyme) (Adenylosuccinate synthetase, muscle isozyme) (M-type adenylosuccinate synthetase) (IMP--aspartate ligase 1)	2.67184	1.50718	2.74856	1.67015	3.76849	3.19641	3.89099	2.59484	2.78222	2.77678e-08
Q8N163	Cell cycle and apoptosis regulator protein 2 (Cell division cycle and apoptosis regulator protein 2) (DBIRD complex subunit KIAA1967) (Deleted in breast cancer gene 1 protein) (DBC-1) (DBC.1) (NET35) (p30 DBC)	0.373097	0.936682	0.0958067	-0.0113481	-0.542943	-0.0955058	0.736981	0.550803	0.332346	0.0732936
Q8N1G4	Leucine-rich repeat-containing protein 47	-0.185489	0.619602	0.401565	0.202412	0.0010534	0.388656	0.709324	0.233803	0.333497	0.025812
Q8N2G8	GH3 domain-containing protein	0.0317878	0.251435	-0.209337	-0.685421	-0.78736	0.2215	0.992125	-0.328032	-0.0493992	0.784026
Q8N2S1	Latent-transforming growth factor beta-binding protein 4 (LTBP-4)	0.299204	-0.852905	0.586629	1.07998	-0.633542	-1.27354	NA	0.881268	0.170638	0.561331
Q8N335	Glycerol-3-phosphate dehydrogenase 1-like protein (GPD1-L) (EC 1.1.1.8)	-1.41771	-1.98801	NA	-1.57327	-1.94392	-1.69485	-1.49669	-2.15675	-1.7539	2.22917e-08
Q8N4Q0	Prostaglandin reductase 3 (PRG-3) (EC 1.3.1.48) (Zinc-binding alcohol dehydrogenase domain-containing protein 2)	NA	-1.14472	-0.990004	-1.41188	NA	-0.776253	-0.571801	-1.46252	-1.06042	3.44821e-05
Q8N668	COMM domain-containing protein 1 (Protein Murr1)	0.917115	0.262794	0.284232	-0.0785226	-0.568896	0.820346	0.345118	-0.0119249	0.261675	0.124559
Q8N8N7	Prostaglandin reductase 2 (PRG-2) (EC 1.3.1.48) (15-oxoprostaglandin 13-reductase) (Zinc-binding alcohol dehydrogenase domain-containing protein 1)	0.58248	-0.553486	0.243749	-0.117195	NA	0.20104	0.105395	-0.202386	0.056744	0.711435
Q8NBJ7	Sulfatase-modifying factor 2 (C-alpha-formylglycine-generating enzyme 2)	NA	-0.0502937	0.350107	-0.113819	1.12514	0.423756	0.64619	-0.721854	0.166764	0.413994
Q8NBN7	Retinol dehydrogenase 13 (EC 1.1.1.-) (Short chain dehydrogenase/reductase family 7C member 3)	-2.34289	1.13254	0.195403	0.914819	NA	1.94956	0.998753	-0.0589399	0.39088	0.302203
Q8NBQ5	Estradiol 17-beta-dehydrogenase 11 (EC 1.1.1.62) (17-beta-hydroxysteroid dehydrogenase 11) (17-beta-HSD 11) (17bHSD11) (17betaHSD11) (17-beta-hydroxysteroid dehydrogenase XI) (17-beta-HSD XI) (17betaHSDXI) (Cutaneous T-cell lymphoma-associated antigen HD-CL-03) (CTCL-associated antigen HD-CL-03) (Dehydrogenase/reductase SDR family member 8) (Retinal short-chain dehydrogenase/reductase 2) (retSDR2…	1.70645	1.29486	1.32824	1.06959	1.23205	2.19709	2.19325	1.27184	1.55133	1.43165e-07
Q8NBS9	Thioredoxin domain-containing protein 5 (Endoplasmic reticulum resident protein 46) (ER protein 46) (ERp46) (Thioredoxin-like protein p46)	0.925451	1.201	1.10215	1.38515	0.773335	0.559851	0.886391	-0.170566	0.765439	0.000508259
Q8NBX0	Saccharopine dehydrogenase-like oxidoreductase (EC 1.-.-.-)	0.137568	NA	-0.657732	-0.608296	NA	0.421356	0.796696	0.293978	0.15347	0.477636
Q8NC51	Plasminogen activator inhibitor 1 RNA-binding protein (PAI1 RNA-binding protein 1) (PAI-RBP1) (SERPINE1 mRNA-binding protein 1)	0.956377	0.706142	0.944919	0.239209	-0.232064	0.343697	0.421276	0.455534	0.520818	0.00361988
Q8NCN5	Pyruvate dehydrogenase phosphatase regulatory subunit, mitochondrial (PDPr)	-0.285509	-0.924325	NA	-0.441965	NA	-0.393097	-0.0327244	-1.12135	-0.56051	0.00683807
Q8NCW5	NAD(P)H-hydrate epimerase (EC 5.1.99.6) (Apolipoprotein A-I-binding protein) (AI-BP) (NAD(P)HX epimerase) (YjeF N-terminal domain-containing protein 1) (YjeF_N1)	1.3823	-0.279089	-0.598259	-0.394305	-0.201357	-0.152982	-0.749358	-1.87543	-0.483018	0.0882021
Q8NE62	Choline dehydrogenase, mitochondrial (CDH) (CHD) (EC 1.1.99.1)	-2.60922	-1.93279	-1.61083	-2.1808	-2.53291	-1.44844	-1.45867	-1.87535	-1.90307	2.12615e-08
Q8NEV1	Casein kinase II subunit alpha 3 (CK II alpha 3) (EC 2.7.11.1) (Casein kinase II alpha 1 polypeptide pseudogene)	1.22801	0.356213	0.942973	1.08866	0.654518	NA	0.871827	NA	0.857035	0.000596826
Q8NFU3	Thiosulfate sulfurtransferase/rhodanese-like domain-containing protein 1	0.333758	-0.357459	0.0475104	-0.00931121	0.312854	0.432138	-0.734567	-0.946282	-0.163433	0.351656
Q8NFW8	N-acylneuraminate cytidylyltransferase (EC 2.7.7.43) (CMP-N-acetylneuraminic acid synthase) (CMP-NeuNAc synthase)	1.49723	0.565611	2.13004	1.17496	NA	2.59322	1.77656	0.328018	1.3488	0.00013214
Q8NFZ8	Cell adhesion molecule 4 (Immunoglobulin superfamily member 4C) (IgSF4C) (Nectin-like protein 4) (NECL-4) (TSLC1-like protein 2)	-2.27125	NA	-4.13534	-2.32597	-3.722	NA	-3.42163	-2.07615	-2.80454	1.10241e-06
Q8NI60	Atypical kinase COQ8A, mitochondrial (EC 2.7.-.-) (Chaperone activity of bc1 complex-like) (Chaperone-ABC1-like) (Coenzyme Q protein 8A) (aarF domain-containing protein kinase 3)	-0.19851	-0.490378	-0.89735	-1.14141	0.29347	-0.333117	-0.834748	-1.47721	-0.684414	0.00208041
Q8TAE8	Growth arrest and DNA damage-inducible proteins-interacting protein 1 (39S ribosomal protein L59, mitochondrial) (MRP-L59) (CKII beta-associating protein) (CR6-interacting factor 1) (CRIF1) (Papillomavirus L2-interacting nuclear protein 1) (PLINP) (PLINP-1) (p53-responsive gene 6 protein)	-2.01459	-0.393454	-1.02142	-0.597313	-1.1861	-0.584533	NA	NA	-0.966235	0.00163958
Q8TC12	Retinol dehydrogenase 11 (EC 1.1.1.300) (Androgen-regulated short-chain dehydrogenase/reductase 1) (HCV core-binding protein HCBP12) (Prostate short-chain dehydrogenase/reductase 1) (Retinal reductase 1) (RalR1) (Short chain dehydrogenase/reductase family 7C member 1)	-0.256676	-0.668383	-0.3826	-1.07493	-1.29158	-0.98886	-0.199635	-0.76757	-0.666785	0.000579159
Q8TEX9	Importin-4 (Imp4) (Importin-4b) (Imp4b) (Ran-binding protein 4) (RanBP4)	1.20117	1.2216	1.32958	0.758679	NA	0.578492	1.15087	NA	1.04006	0.000122378
Q8TF65	PDZ domain-containing protein GIPC2	-0.812885	-0.717642	-0.403947	-0.668404	0.0203853	0.796636	-0.153416	NA	-0.277039	0.203329
Q8WUM4	Programmed cell death 6-interacting protein (PDCD6-interacting protein) (ALG-2-interacting protein 1) (ALG-2-interacting protein X) (Hp95)	-0.55098	-0.857852	-0.570448	-0.0395667	0.424643	-1.37683	0.0308417	-0.801241	-0.460659	0.0218297
Q8WVJ2	NudC domain-containing protein 2	1.1244	0.949439	1.40621	NA	-0.283401	0.933519	0.578511	NA	0.784781	0.00591675
Q8WVM8	Sec1 family domain-containing protein 1 (SLY1 homolog) (Sly1p) (Syntaxin-binding protein 1-like 2)	0.952079	1.26703	0.55461	1.14787	0.951341	0.407285	0.0690262	0.300573	0.705237	0.00041653
Q8WW12	PEST proteolytic signal-containing nuclear protein (PCNP) (PEST-containing nuclear protein)	1.18233	NA	0.699666	0.15417	NA	1.24892	1.14783	0.417926	0.809358	0.000739959
Q8WW52	Protein FAM151A	-4.0687	0.579886	-0.0045378	-2.06164	-0.944419	-0.0825114	-3.31968	-2.31701	-1.57099	0.00268237
Q8WX93	Palladin (SIH002) (Sarcoma antigen NY-SAR-77)	-0.327983	-0.719213	-0.431181	0.312639	NA	-1.72279	-0.421011	0.29131	-0.291272	0.236639
Q8WXF1	Paraspeckle component 1 (Paraspeckle protein 1)	0.987997	0.378954	0.470332	0.344222	-0.626218	0.0651709	0.317193	0.221068	0.308503	0.0700063
Q8WZ82	Esterase OVCA2 (EC 3.1.2.-) (Ovarian cancer-associated gene 2 protein)	0.452171	1.04991	-0.163652	0.109316	NA	0.479245	0.694718	-1.71334	-0.0510298	0.862718
Q92499	ATP-dependent RNA helicase DDX1 (EC 3.6.4.13) (DEAD box protein 1) (DEAD box protein retinoblastoma) (DBP-RB)	0.640013	0.268785	0.744715	-0.0316477	-0.10396	-0.034428	-0.0572382	0.0435716	0.212236	0.143456
Q92506	Estradiol 17-beta-dehydrogenase 8 (EC 1.1.1.62) (17-beta-hydroxysteroid dehydrogenase 8) (17-beta-HSD 8) (3-ketoacyl-[acyl-carrier-protein] reductase alpha subunit) (KAR alpha subunit) (3-oxoacyl-[acyl-carrier-protein] reductase) (EC 1.1.1.-) (Protein Ke6) (Ke-6) (Really interesting new gene 2 protein) (Short chain dehydrogenase/reductase family 30C member 1) (Testosterone 17-beta-dehydrogenase 8…	-1.67561	-1.54475	-2.18669	-2.88258	-0.708385	-1.39461	-2.3061	-1.81283	-1.76974	5.49331e-07
Q92522	Histone H1x	2.11029	1.26109	2.57829	1.15407	3.30879	2.24951	1.86833	0.757062	1.8268	3.64318e-06
Q92542	Nicastrin	0.480897	0.951115	0.912526	0.695159	NA	0.563095	-0.915307	-0.000576963	0.385384	0.0798934
Q92597	Protein NDRG1 (Differentiation-related gene 1 protein) (DRG-1) (N-myc downstream-regulated gene 1 protein) (Nickel-specific induction protein Cap43) (Reducing agents and tunicamycin-responsive protein) (RTP) (Rit42)	1.54235	2.45504	2.32715	1.14491	1.53184	3.4331	1.69117	1.26164	1.89395	8.1978e-07
Q92599	Septin-8	1.12296	0.22229	1.67122	1.51712	NA	0.0977756	0.326441	0.612086	0.82234	0.00141175
Q92616	eIF-2-alpha kinase activator GCN1 (GCN1 eIF-2-alpha kinase activator homolog) (GCN1-like protein 1) (General control of amino-acid synthesis 1-like protein 1) (Translational activator GCN1) (HsGCN1)	0.779464	0.625143	1.35577	-0.0287652	0.725552	-0.255049	0.884656	NA	0.583825	0.0147429
Q92734	Protein TFG (TRK-fused gene protein)	0.931079	0.411848	NA	0.188216	-0.182	1.08119	-0.212941	-0.410233	0.224208	0.257185
Q92747	Actin-related protein 2/3 complex subunit 1A (SOP2-like protein)	0.31784	-0.603236	-0.944997	-0.190545	-0.85933	-0.147163	-0.28523	-0.327227	-0.330042	0.0487012
Q92820	Gamma-glutamyl hydrolase (EC 3.4.19.9) (Conjugase) (GH) (Gamma-Glu-X carboxypeptidase)	-3.26493	-2.60783	-3.72453	-2.5598	-1.80381	-1.06853	-3.74508	-1.61216	-2.40024	1.49035e-06
Q92841	Probable ATP-dependent RNA helicase DDX17 (EC 3.6.4.13) (DEAD box protein 17) (DEAD box protein p72) (RNA-dependent helicase p72)	1.05616	0.98851	1.25637	0.457239	-0.161077	0.637066	1.12301	0.29807	0.705574	0.00069572
Q92882	Osteoclast-stimulating factor 1	0.367476	0.957714	NA	0.80051	-0.0430719	0.660029	0.984872	0.47915	0.635321	0.00122562
Q92890	Ubiquitin fusion degradation protein 1 homolog (UB fusion protein 1)	0.0434841	0.509753	0.245641	0.407175	-0.389236	0.125809	0.679745	-0.0500489	0.213224	0.140715
Q92900	Regulator of nonsense transcripts 1 (EC 3.6.4.-) (ATP-dependent helicase RENT1) (Nonsense mRNA reducing factor 1) (NORF1) (Up-frameshift suppressor 1 homolog) (hUpf1)	0.778255	0.62842	0.177834	NA	-0.05349	0.398732	0.917051	-0.253747	0.342006	0.056076
Q92945	Far upstream element-binding protein 2 (FUSE-binding protein 2) (KH type-splicing regulatory protein) (KSRP) (p75)	0.681123	0.666348	1.01987	0.445166	0.123331	0.87906	0.74764	0.109935	0.575461	0.000885441
Q92947	Glutaryl-CoA dehydrogenase, mitochondrial (GCD) (EC 1.3.8.6)	-3.22083	-1.88179	-2.75843	-3.88602	-1.70398	-0.42644	-3.30557	-2.51339	-2.42368	1.36352e-06
Q92973	Transportin-1 (Importin beta-2) (Karyopherin beta-2) (M9 region interaction protein) (MIP)	1.23018	0.891317	0.778574	1.06914	-0.172573	0.225866	0.473652	-0.123004	0.516321	0.00948189
Q93050	V-type proton ATPase 116 kDa subunit a isoform 1 (V-ATPase 116 kDa isoform a1) (Clathrin-coated vesicle/synaptic vesicle proton pump 116 kDa subunit) (Vacuolar adenosine triphosphatase subunit Ac116) (Vacuolar proton pump subunit 1) (Vacuolar proton translocating ATPase 116 kDa subunit a isoform 1)	-2.2485	-1.03344	-1.44229	-1.02065	-1.73856	-0.79896	-1.20448	-1.83851	-1.41857	7.43044e-07
Q93052	Lipoma-preferred partner (LIM domain-containing preferred translocation partner in lipoma)	0.302097	0.0264864	0.470455	0.655827	-0.0316999	-0.103015	0.174757	0.590158	0.341329	0.0327368
Q93062	RNA-binding protein with multiple splicing (RBP-MS) (Heart and RRM expressed sequence) (Hermes)	0.43079	1.08159	-0.0883751	0.450641	-0.543174	0.190271	0.395044	0.352713	0.335439	0.0582286
Q93088	Betaine--homocysteine S-methyltransferase 1 (EC 2.1.1.5)	-2.48077	-2.96855	-2.24855	-2.23114	-0.847842	-1.27208	-1.23605	-1.76825	-1.82497	9.2349e-07
Q93091	Ribonuclease K6 (RNase K6) (EC 3.1.27.-)	-3.67723	-3.79612	-3.23962	-2.87737	-4.0778	-2.42021	-4.75653	-1.4239	-3.03288	6.12707e-07
Q93099	Homogentisate 1,2-dioxygenase (EC 1.13.11.5) (Homogentisate oxygenase) (Homogentisic acid oxidase) (Homogentisicase)	-0.187247	0.0781568	-1.46448	0.133964	-1.80564	0.121859	-0.0553263	-1.62971	-0.671266	0.0161403
Q969G5	Protein kinase C delta-binding protein (Cavin-3) (Serum deprivation response factor-related gene product that binds to C-kinase) (hSRBC)	2.7202	1.23725	2.66358	1.14396	NA	1.35235	2.65267	0.346151	1.60738	9.046e-05
Q969I3	Glycine N-acyltransferase-like protein 1 (EC 2.3.1.68) (Acyl-CoA:glycine N-acyltransferase-like protein 1) (Glutamine N-acyltransferase)	-2.16228	-3.54906	-3.23076	-3.58659	-2.63876	-3.3979	-2.14936	-2.38562	-2.78769	3.44708e-09
Q969X5	Endoplasmic reticulum-Golgi intermediate compartment protein 1 (ER-Golgi intermediate compartment 32 kDa protein) (ERGIC-32)	1.44479	1.19723	1.51781	1.72476	1.40557	NA	1.54314	1.01628	1.40783	1.65545e-07
Q969Z3	Mitochondrial amidoxime reducing component 2 (mARC2) (EC 1.-.-.-) (Molybdenum cofactor sulfurase C-terminal domain-containing protein 2) (MOSC domain-containing protein 2) (Moco sulfurase C-terminal domain-containing protein 2)	-1.975	-2.80612	-3.0807	-2.1704	-2.29129	-1.90198	-1.27814	-1.92964	-2.10735	3.22555e-08
Q96AE4	Far upstream element-binding protein 1 (FBP) (FUSE-binding protein 1) (DNA helicase V) (hDH V)	0.963314	1.33431	1.22745	NA	-0.526054	1.70003	1.1546	0.262642	0.846961	0.00256654
Q96AG4	Leucine-rich repeat-containing protein 59 (Ribosome-binding protein p34) (p34)	1.02815	NA	1.45298	1.61509	NA	0.920145	1.29301	0.446404	1.08556	5.71116e-05
Q96AP7	Endothelial cell-selective adhesion molecule	NA	1.20485	1.91862	1.01563	NA	1.45399	1.25797	0.340934	1.13281	0.000105287
Q96BW5	Phosphotriesterase-related protein (EC 3.1.-.-) (Parathion hydrolase-related protein) (hPHRP)	1.63012	1.64195	0.952917	0.090484	-0.395733	0.32215	0.880442	-1.08977	0.37106	0.204667
Q96C19	EF-hand domain-containing protein D2 (Swiprosin-1)	1.26479	2.42847	1.68901	1.26172	NA	0.981142	1.41225	1.06121	1.44457	1.99481e-06
Q96C23	Aldose 1-epimerase (EC 5.1.3.3) (Galactose mutarotase)	-2.0557	-2.0183	-2.06216	-2.34852	-1.06469	-0.0832601	-0.981124	-1.61969	-1.49516	1.05703e-05
Q96C86	m7GpppX diphosphatase (EC 3.6.1.59) (DCS-1) (Decapping scavenger enzyme) (Hint-related 7meGMP-directed hydrolase) (Histidine triad nucleotide-binding protein 5) (Histidine triad protein member 5) (HINT-5) (Scavenger mRNA-decapping enzyme DcpS)	1.02536	1.21866	1.33573	0.690674	0.730906	1.01369	4.02709	NA	1.43459	0.00176715
Q96CM8	Acyl-CoA synthetase family member 2, mitochondrial (EC 6.2.1.-)	-7.28806	-2.02224	-1.98192	-2.1588	-3.87722	-3.31221	-2.57538	-2.54589	-3.10121	1.20503e-05
Q96CN7	Isochorismatase domain-containing protein 1	0.433489	0.159616	-0.462167	0.113941	-0.0769787	0.61606	-0.0940214	-0.323889	0.0487671	0.73096
Q96CS3	FAS-associated factor 2 (Protein ETEA) (UBX domain-containing protein 3B) (UBX domain-containing protein 8)	1.32318	0.91152	1.29937	0.941226	0.428233	0.457629	1.82947	0.794482	1.01959	2.10651e-05
Q96CT7	Coiled-coil domain-containing protein 124	-0.792289	0.780756	1.50207	0.659063	0.654165	0.430366	0.967427	0.376751	0.594645	0.00872123
Q96CW1	AP-2 complex subunit mu (AP-2 mu chain) (Adaptin-mu2) (Adaptor protein complex AP-2 subunit mu) (Adaptor-related protein complex 2 subunit mu) (Clathrin assembly protein complex 2 mu medium chain) (Clathrin coat assembly protein AP50) (Clathrin coat-associated protein AP50) (HA2 50 kDa subunit) (Plasma membrane adaptor AP-2 50 kDa protein)	-0.0633543	0.228224	1.19494	0.803776	0.668701	-0.0332106	0.758361	-0.764431	0.269479	0.194468
Q96CX2	BTB/POZ domain-containing protein KCTD12 (Pfetin) (Predominantly fetal expressed T1 domain)	1.00345	0.567798	0.956029	1.1701	0.290448	-0.0573641	0.479553	0.44091	0.632064	0.000900631
Q96DC8	Enoyl-CoA hydratase domain-containing protein 3, mitochondrial	-2.23836	-2.1215	-1.91957	-2.12648	-1.53169	-1.36196	-1.22348	-1.90076	-1.76976	1.52578e-08
Q96DE0	U8 snoRNA-decapping enzyme (EC 3.6.1.62) (IDP phosphatase) (IDPase) (EC 3.6.1.64) (Inosine diphosphate phosphatase) (Nucleoside diphosphate-linked moiety X motif 16) (Nudix motif 16) (U8 snoRNA-binding protein H29K) (m7GpppN-mRNA hydrolase)	0.520152	0.705314	-0.254215	0.223607	-0.204574	NA	1.16168	NA	0.35866	0.129365
Q96DG6	Carboxymethylenebutenolidase homolog (EC 3.1.-.-)	-1.591	-1.30101	0.00202193	-1.03265	-0.179426	1.21055	-0.0835328	-1.86881	-0.701769	0.027244
Q96DH6	RNA-binding protein Musashi homolog 2 (Musashi-2)	0.263995	0.0914672	-0.0816836	-0.318153	-0.618199	0.0638677	-0.323153	-1.04124	-0.289734	0.0811968
Q96EM0	Trans-3-hydroxy-L-proline dehydratase (EC 4.2.1.77) (Trans-L-3-hydroxyproline dehydratase)	0.715134	-0.0247586	-1.06588	-0.141334	-0.696593	-0.74975	0.674042	-0.211012	-0.146047	0.463737
Q96EP5	DAZ-associated protein 1 (Deleted in azoospermia-associated protein 1)	1.11318	1.13892	1.26081	0.74262	-0.411511	1.01394	0.882415	0.36162	0.762262	0.000666706
Q96FF7	Uncharacterized protein MISP3 (MISP family member 3)	-1.77027	-3.17381	-1.96994	-2.16541	-2.27255	-1.44329	-2.05339	-1.52502	-1.94466	1.15722e-07
Q96FJ2	Dynein light chain 2, cytoplasmic (8 kDa dynein light chain b) (DLC8b) (Dynein light chain LC8-type 2)	0.762321	0.963479	0.0903179	1.956	NA	0.535722	0.215466	-0.463832	0.499048	0.0535154
Q96FV2	Secernin-2	-0.346573	-0.942542	-1.53739	-1.68772	-0.901571	0.0692064	-0.552503	-1.79514	-1.01029	0.000214333
Q96FW1	Ubiquitin thioesterase OTUB1 (EC 3.4.19.12) (Deubiquitinating enzyme OTUB1) (OTU domain-containing ubiquitin aldehyde-binding protein 1) (Otubain-1) (hOTU1) (Ubiquitin-specific-processing protease OTUB1)	1.05919	0.680077	0.465546	0.726975	0.327002	0.68249	0.773365	-0.322505	0.496264	0.00626212
Q96G03	Phosphoglucomutase-2 (PGM 2) (EC 5.4.2.2) (Glucose phosphomutase 2) (Phosphodeoxyribomutase) (Phosphopentomutase) (EC 5.4.2.7)	0.834041	0.671733	1.66724	NA	0.655862	0.8035	0.984872	0.157592	0.791146	0.000440566
Q96GD0	Pyridoxal phosphate phosphatase (PLP phosphatase) (EC 3.1.3.3) (EC 3.1.3.74) (Chronophin)	1.79212	0.872036	1.18431	0.807502	-0.0694054	1.32965	1.09257	-0.0878701	0.80331	0.00137406
Q96GK7	Fumarylacetoacetate hydrolase domain-containing protein 2A (EC 3.-.-.-)	-0.729357	-1.616	-1.79384	-1.14602	-2.07873	-0.477699	-1.44368	-1.22682	-1.26025	6.30294e-06
Q96HC4	PDZ and LIM domain protein 5 (Enigma homolog) (Enigma-like PDZ and LIM domains protein)	NA	-0.633413	-0.344187	NA	-0.627163	-0.922449	0.0379673	-0.367036	-0.403796	0.0321013
Q96HD9	N-acyl-aromatic-L-amino acid amidohydrolase (carboxylate-forming) (EC 3.5.1.114) (Acylase III) (Aminoacylase-3) (ACY-3) (Aspartoacylase-2) (Hepatitis C virus core-binding protein 1) (HCBP1) (HCV core-binding protein 1)	-0.890716	-1.49602	-1.96268	-1.87363	-1.79508	0.650181	-0.238441	-1.02694	-1.02928	0.00121088
Q96HE7	ERO1-like protein alpha (ERO1-L) (ERO1-L-alpha) (EC 1.8.4.-) (Endoplasmic oxidoreductin-1-like protein) (Endoplasmic reticulum oxidoreductase alpha) (Oxidoreductin-1-L-alpha)	1.94111	2.29935	2.8872	1.60369	2.07107	1.18931	1.5008	0.988647	1.76295	3.81636e-07
Q96HY6	DDRGK domain-containing protein 1 (Dashurin) (UFM1-binding and PCI domain-containing protein 1)	0.580788	0.838662	0.898417	0.398801	0.307984	0.827485	1.40162	0.334698	0.702211	0.000232578
Q96I15	Selenocysteine lyase (hSCL) (EC 4.4.1.16)	-0.914816	-0.0771353	-0.880196	-1.30897	-0.624545	0.746223	-0.0648603	-0.415651	-0.395428	0.0614648
Q96I24	Far upstream element-binding protein 3 (FUSE-binding protein 3)	0.804358	0.77664	1.22496	0.506567	-0.913595	1.01683	0.95271	NA	0.624067	0.0238496
Q96I99	Succinate--CoA ligase [GDP-forming] subunit beta, mitochondrial (EC 6.2.1.4) (GTP-specific succinyl-CoA synthetase subunit beta) (G-SCS) (GTPSCS) (Succinyl-CoA synthetase beta-G chain) (SCS-betaG)	-3.49219	-3.63402	-3.54972	-3.44708	-1.91142	-2.28623	-2.89639	-2.43912	-2.85539	4.67809e-09
Q96IJ6	Mannose-1-phosphate guanyltransferase alpha (GDP-mannose pyrophosphorylase A) (GMPP-alpha) (GTP-mannose-1-phosphate guanylyltransferase alpha)	0.86003	0.765914	0.270254	0.788951	-0.744064	1.18264	0.831157	-0.15056	0.450056	0.0343884
Q96IU4	Protein ABHD14B (EC 3.-.-.-) (Alpha/beta hydrolase domain-containing protein 14B) (Abhydrolase domain-containing protein 14B) (CCG1-interacting factor B)	-0.552997	-0.838475	-0.728193	-1.01757	-1.00729	-0.62447	-0.829911	-1.33885	-0.875541	7.94338e-06
Q96JB5	CDK5 regulatory subunit-associated protein 3 (CDK5 activator-binding protein C53) (LXXLL/leucine-zipper-containing ARF-binding protein) (Protein HSF-27)	0.115349	0.419233	0.377968	0.191778	0.272038	0.701506	0.330463	0.443791	0.410295	0.00529753
Q96JY6	PDZ and LIM domain protein 2 (PDZ-LIM protein mystique)	-1.86714	-1.73604	-1.71404	-1.88782	-1.54321	-1.47346	-1.20295	-1.16993	-1.48531	1.2608e-07
Q96KP4	Cytosolic non-specific dipeptidase (EC 3.4.13.18) (CNDP dipeptidase 2) (Carnosine dipeptidase II) (Epididymis secretory protein Li 13) (Glutamate carboxypeptidase-like protein 1) (Peptidase A)	1.65443	1.4441	1.21007	1.28375	1.61248	1.35351	1.32999	0.494211	1.25261	7.76257e-07
Q96LJ7	Dehydrogenase/reductase SDR family member 1 (EC 1.1.-.-) (Short chain dehydrogenase/reductase family 19C member 1)	-0.0251411	-0.91143	-0.266142	0.375355	-1.75135	0.828431	1.0205	-0.0959919	-0.0583355	0.817961
Q96M27	Protein PRRC1 (Proline-rich and coiled-coil-containing protein 1)	0.605854	0.485648	0.158692	0.667255	-0.0710087	1.34848	0.486483	0.294668	0.518609	0.00409308
Q96NB2	Sideroflexin-2	-1.68243	-2.9931	-3.58386	-3.74066	-2.54296	-2.60367	-1.90493	-2.06292	-2.53119	5.60911e-08
Q96PD5	N-acetylmuramoyl-L-alanine amidase (EC 3.5.1.28) (Peptidoglycan recognition protein 2) (Peptidoglycan recognition protein long) (PGRP-L)	0.474961	0.86422	0.392919	1.78509	-1.71537	-0.918679	-0.142151	NA	0.105855	0.76679
Q96PK6	RNA-binding protein 14 (Paraspeckle protein 2) (PSP2) (RNA-binding motif protein 14) (RRM-containing coactivator activator/modulator) (Synaptotagmin-interacting protein) (SYT-interacting protein)	0.917723	1.29978	1.17039	0.453325	-0.452107	1.1077	1.70622	0.221657	0.782565	0.00178481
Q96QK1	Vacuolar protein sorting-associated protein 35 (hVPS35) (Maternal-embryonic 3) (Vesicle protein sorting 35)	0.630151	0.192668	0.535966	0.515082	0.0286032	-0.261774	-0.156293	-0.57918	0.0803095	0.607278
Q96QR8	Transcriptional activator protein Pur-beta (Purine-rich element-binding protein B)	1.28491	NA	1.74246	0.985823	NA	1.10914	1.12699	0.270312	1.02667	0.000167636
Q96RF0	Sorting nexin-18 (SH3 and PX domain-containing protein 3B) (Sorting nexin-associated Golgi protein 1)	NA	0.53507	0.762606	0.488559	NA	-0.551289	0.345118	0.0650835	0.300996	0.118951
Q96RP9	Elongation factor G, mitochondrial (EF-Gmt) (Elongation factor G 1, mitochondrial) (mEF-G 1) (Elongation factor G1) (hEFG1)	-1.67934	NA	-1.1955	0.518655	-0.398375	-2.32561	-0.896683	-1.71242	-1.12562	0.00111261
Q96RQ3	Methylcrotonoyl-CoA carboxylase subunit alpha, mitochondrial (MCCase subunit alpha) (EC 6.4.1.4) (3-methylcrotonyl-CoA carboxylase 1) (3-methylcrotonyl-CoA carboxylase biotin-containing subunit) (3-methylcrotonyl-CoA:carbon dioxide ligase subunit alpha)	-2.62242	-2.26905	-1.53268	-2.36092	-1.96796	-1.65752	-1.41936	-2.44644	-2.03623	6.28792e-09
Q96S19	UPF0585 protein C16orf13	2.41011	1.36791	1.05492	1.41936	NA	2.07087	1.52819	0.78819	1.47806	3.81937e-06
Q96TA1	Niban-like protein 1 (Meg-3) (Melanoma invasion by ERK) (MINERVA) (Protein FAM129B)	0.733312	0.839834	1.71261	0.947405	1.5498	0.194672	0.881052	-0.0450235	0.796153	0.000876139
Q99424	Peroxisomal acyl-coenzyme A oxidase 2 (EC 1.17.99.3) (3-alpha,7-alpha,12-alpha-trihydroxy-5-beta-cholestanoyl-CoA 24-hydroxylase) (3-alpha,7-alpha,12-alpha-trihydroxy-5-beta-cholestanoyl-CoA oxidase) (Trihydroxycoprostanoyl-CoA oxidase) (THCA-CoA oxidase) (THCCox)	-2.54573	-0.159505	-4.18159	-3.48645	-1.50668	-1.61137	-2.92149	-1.97266	-2.21793	1.51007e-05
Q99426	Tubulin-folding cofactor B (Cytoskeleton-associated protein 1) (Cytoskeleton-associated protein CKAPI) (Tubulin-specific chaperone B)	0.794518	0.225632	0.596388	1.21213	NA	1.33258	0.307046	0.264599	0.67428	0.00141853
Q99436	Proteasome subunit beta type-7 (EC 3.4.25.1) (Macropain chain Z) (Multicatalytic endopeptidase complex chain Z) (Proteasome subunit Z)	0.548115	-0.935418	-0.182772	-0.62059	NA	0.156038	-1.20506	-0.41846	-0.334983	0.112365
Q99439	Calponin-2 (Calponin H2, smooth muscle) (Neutral calponin)	-0.0854941	0.548639	1.23901	0.392699	NA	-1.53531	-0.359244	-0.113967	0.0461377	0.855147
Q99447	Ethanolamine-phosphate cytidylyltransferase (EC 2.7.7.14) (CTP:phosphoethanolamine cytidylyltransferase) (Phosphorylethanolamine transferase)	-1.79818	-1.22627	-2.05161	-1.47279	-1.78397	-0.637273	-1.58368	-1.12254	-1.37801	1.47777e-06
Q99460	26S proteasome non-ATPase regulatory subunit 1 (26S proteasome regulatory subunit RPN2) (26S proteasome regulatory subunit S1) (26S proteasome subunit p112)	0.172728	0.547425	0.130933	0.316633	0.22367	0.274232	-0.102687	-0.194339	0.174555	0.173605
Q99471	Prefoldin subunit 5 (C-Myc-binding protein Mm-1) (Myc modulator 1)	0.666967	0.7954	1.09795	1.34139	NA	1.01047	0.483392	0.403466	0.824905	0.000101347
Q99497	Protein deglycase DJ-1 (DJ-1) (EC 3.1.2.-) (EC 3.5.1.-) (Oncogene DJ1) (Parkinson disease protein 7)	-0.783118	-0.0665114	0.0915464	-0.711366	0.720477	-0.0575818	-0.319441	-0.871922	-0.274789	0.130351
Q99536	Synaptic vesicle membrane protein VAT-1 homolog (EC 1.-.-.-)	0.23627	0.63959	0.428895	0.0900092	0.0534252	0.788374	0.366885	0.233668	0.385281	0.00923375
Q99538	Legumain (EC 3.4.22.34) (Asparaginyl endopeptidase) (Protease, cysteine 1)	-1.45665	-1.33184	-1.11991	-0.282883	-0.663394	-0.0242149	-0.78959	-0.740107	-0.750217	0.000569049
Q99541	Perilipin-2 (Adipophilin) (Adipose differentiation-related protein) (ADRP)	0.46436	2.70846	4.06776	3.61138	4.50735	4.09466	4.6666	3.48403	3.49837	1.74649e-07
Q99584	Protein S100-A13 (S100 calcium-binding protein A13)	1.6772	1.60819	1.28417	1.63703	2.11502	0.825456	0.761054	0.860426	1.33619	1.47722e-06
Q99613	Eukaryotic translation initiation factor 3 subunit C (eIF3c) (Eukaryotic translation initiation factor 3 subunit 8) (eIF3 p110)	0.537723	0.386655	0.518958	0.524417	-0.168884	0.118042	0.183133	-0.224905	0.227442	0.105908
Q99623	Prohibitin-2 (B-cell receptor-associated protein BAP37) (D-prohibitin) (Repressor of estrogen receptor activity)	0.423889	-0.159092	-0.437812	-0.844539	0.493293	0.00334079	0.0842831	-0.739934	-0.168863	0.318163
Q99627	COP9 signalosome complex subunit 8 (SGN8) (Signalosome subunit 8) (COP9 homolog) (hCOP9) (JAB1-containing signalosome subunit 8)	0.977751	0.591937	0.46322	0.70044	0.645169	0.90617	0.48969	0.218145	0.623045	0.000205371
Q99653	Calcineurin B homologous protein 1 (Calcineurin B-like protein) (Calcium-binding protein CHP) (Calcium-binding protein p22) (EF-hand calcium-binding domain-containing protein p22)	-1.58452	-1.4687	-1.68919	-2.18351	-1.55525	-1.01544	-2.19612	-1.64653	-1.62101	5.34477e-08
Q99714	3-hydroxyacyl-CoA dehydrogenase type-2 (EC 1.1.1.35) (17-beta-hydroxysteroid dehydrogenase 10) (17-beta-HSD 10) (EC 1.1.1.51) (3-hydroxy-2-methylbutyryl-CoA dehydrogenase) (EC 1.1.1.178) (3-hydroxyacyl-CoA dehydrogenase type II) (Endoplasmic reticulum-associated amyloid beta-peptide-binding protein) (Mitochondrial ribonuclease P protein 2) (Mitochondrial RNase P protein 2) (Short chain dehydrogen…	-1.23048	-1.51632	-1.71212	-2.25714	-1.96045	-0.781798	-1.63514	-1.74179	-1.57559	1.39514e-07
Q99715	Collagen alpha-1(XII) chain	0.612754	0.660939	1.06535	1.75479	2.19333	-1.40328	NA	0.109452	0.687441	0.0502708
Q99733	Nucleosome assembly protein 1-like 4 (Nucleosome assembly protein 2) (NAP-2)	0.416439	0.217561	1.02929	0.110278	-0.234164	0.118534	0.269554	-0.259785	0.200518	0.192319
Q99798	Aconitate hydratase, mitochondrial (Aconitase) (EC 4.2.1.3) (Citrate hydro-lyase)	-2.39562	-1.92867	-1.85832	-2.02741	-0.890173	-0.772742	-2.03545	-1.76175	-1.67057	3.74856e-07
Q99829	Copine-1 (Chromobindin 17) (Copine I)	1.14611	0.683334	0.570465	0.415954	0.262853	0.467417	NA	0.0402595	0.502924	0.00498074
Q99832	T-complex protein 1 subunit eta (TCP-1-eta) (CCT-eta) (HIV-1 Nef-interacting protein) [Cleaved into: T-complex protein 1 subunit eta, N-terminally processed]	0.865773	0.614224	0.252284	0.817465	0.774985	-0.0532209	1.07786	-0.218719	0.478741	0.0100982
Q99878	Histone H2A type 1-J (Histone H2A/e)	1.56864	1.25619	1.83724	0.987024	1.60437	1.12883	1.75303	0.594748	1.30239	1.0307e-06
Q99879	Histone H2B type 1-M (Histone H2B.e) (H2B/e)	1.45169	1.20266	1.97827	0.899847	2.69877	0.929781	1.35868	0.582901	1.34247	1.40122e-05
Q99961	Endophilin-A2 (EEN fusion partner of MLL) (Endophilin-2) (Extra eleven-nineteen leukemia fusion gene protein) (EEN) (SH3 domain protein 2B) (SH3 domain-containing GRB2-like protein 1)	0.414003	NA	0.58943	0.710519	NA	1.06543	0.367313	0.15133	0.549443	0.00445114
Q9BPW8	Protein NipSnap homolog 1 (NipSnap1)	-0.369378	0.205806	1.82949	-1.85402	-0.216406	0.121366	-0.010311	-1.30194	-0.277843	0.36251
Q9BQE3	Tubulin alpha-1C chain (Alpha-tubulin 6) (Tubulin alpha-6 chain) [Cleaved into: Detyrosinated tubulin alpha-1C chain]	-0.395205	-0.956352	-1.07795	-1.51971	-1.71106	-0.296964	-0.488294	-1.31278	-0.963817	6.98249e-05
Q9BQE5	Apolipoprotein L2 (Apolipoprotein L-II) (ApoL-II)	1.76322	2.04436	2.02246	1.64371	0.836757	1.84374	2.15438	1.60634	1.76867	2.24274e-08
Q9BQI9	Nuclear receptor-interacting protein 2	2.04239	NA	2.53383	1.8317	NA	1.05551	1.41785	0.678326	1.51924	2.9146e-05
Q9BR76	Coronin-1B (Coronin-2)	0.600173	0.590964	0.408732	0.622899	-0.507387	0.631808	0.621972	-0.232661	0.322287	0.0568024
Q9BRA2	Thioredoxin domain-containing protein 17 (14 kDa thioredoxin-related protein) (TRP14) (Protein 42-9-9) (Thioredoxin-like protein 5)	-0.658548	-0.227843	-0.846153	-0.324364	-0.589103	0.342547	-0.313499	-1.06012	-0.482273	0.0070357
Q9BRF8	Serine/threonine-protein phosphatase CPPED1 (EC 3.1.3.16) (Calcineurin-like phosphoesterase domain-containing protein 1) (Complete S-transactivated protein 1)	-0.239095	1.26612	0.59237	0.123335	-1.14178	0.555466	0.129838	-0.402722	0.0975056	0.646646
Q9BRG1	Vacuolar protein-sorting-associated protein 25 (hVps25) (Dermal papilla-derived protein 9) (ELL-associated protein of 20 kDa) (ESCRT-II complex subunit VPS25)	1.09771	0.234724	0.117299	0.608004	0.781761	0.383636	0.395422	0.042858	0.455668	0.00560101
Q9BRP8	Partner of Y14 and mago (PYM homolog 1 exon junction complex-associated factor) (Protein wibg homolog)	1.99762	0.52229	1.166	-0.238133	NA	1.32487	-0.0947456	0.476217	0.753385	0.00712757
Q9BRX8	Redox-regulatory protein FAM213A (Peroxiredoxin-like 2 activated in M-CSF stimulated monocytes) (Protein PAMM)	0.136898	0.171	0.203656	NA	0.368325	0.564686	0.534848	-0.20364	0.246109	0.0938074
Q9BS26	Endoplasmic reticulum resident protein 44 (ER protein 44) (ERp44) (Thioredoxin domain-containing protein 4)	0.702197	0.270899	0.263316	0.778341	0.750387	0.46521	0.398781	-0.0404015	0.438341	0.00446401
Q9BSD7	Cancer-related nucleoside-triphosphatase (NTPase) (EC 3.6.1.15) (Nucleoside triphosphate phosphohydrolase)	0.996615	1.20576	0.788869	0.601087	0.35989	0.877165	0.779551	0.0548718	0.679492	0.000327732
Q9BSE5	Agmatinase, mitochondrial (EC 3.5.3.11) (Agmatine ureohydrolase) (AUH)	-3.4573	-2.27795	-3.08415	-3.82754	-1.92652	-0.961894	-2.33712	-2.5785	-2.51475	1.49003e-07
Q9BSH5	Haloacid dehalogenase-like hydrolase domain-containing protein 3	-1.58658	-1.72665	-2.18457	-2.80263	-1.64457	-0.409395	NA	-1.63812	-1.65424	6.89931e-06
Q9BSJ8	Extended synaptotagmin-1 (E-Syt1) (Membrane-bound C2 domain-containing protein)	1.43834	0.884845	0.975437	0.688516	0.918412	0.453714	1.12624	-0.0554733	0.752366	0.000382642
Q9BT78	COP9 signalosome complex subunit 4 (SGN4) (Signalosome subunit 4) (JAB1-containing signalosome subunit 4)	0.507731	0.437738	0.0730422	0.332494	0.459138	0.463616	0.448251	0.194691	0.389793	0.00480572
Q9BTZ2	Dehydrogenase/reductase SDR family member 4 (EC 1.1.1.184) (NADPH-dependent carbonyl reductase/NADP-retinol dehydrogenase) (CR) (PHCR) (NADPH-dependent retinol dehydrogenase/reductase) (NRDR) (humNRDR) (Peroxisomal short-chain alcohol dehydrogenase) (PSCD) (SCAD-SRL) (Short chain dehydrogenase/reductase family 25C member 2) (Short-chain dehydrogenase/reductase family member 4)	-3.64547	-3.46874	-2.90635	-3.3421	-0.851516	-0.91766	-1.50858	-1.9477	-2.23767	6.50715e-06
Q9BUF5	Tubulin beta-6 chain (Tubulin beta class V)	2.21576	1.73873	1.89157	1.17775	1.45963	1.06257	0.21316	1.61825	1.48804	2.94028e-06
Q9BUH6	Protein PAXX (Paralog of XRCC4 and XLF) (XRCC4-like small protein)	NA	1.10593	0.424601	0.372004	0.622499	0.767299	1.01672	0.107663	0.61514	0.00136407
Q9BUJ2	Heterogeneous nuclear ribonucleoprotein U-like protein 1 (Adenovirus early region 1B-associated protein 5) (E1B-55 kDa-associated protein 5) (E1B-AP5)	0.322619	0.510805	1.21523	2.52881	-0.7813	0.960845	1.56118	0.461422	0.848642	0.00631288
Q9BUT1	3-hydroxybutyrate dehydrogenase type 2 (EC 1.1.1.-) (EC 1.1.1.30) (Dehydrogenase/reductase SDR family member 6) (Oxidoreductase UCPA) (R-beta-hydroxybutyrate dehydrogenase) (Short chain dehydrogenase/reductase family 15C member 1)	-1.37563	-1.26905	-1.27995	-1.87822	-1.35411	-1.07037	-1.01775	-1.53047	-1.32325	1.06908e-07
Q9BV40	Vesicle-associated membrane protein 8 (VAMP-8) (Endobrevin) (EDB)	1.21152	1.23583	NA	NA	-1.06935	1.07815	1.36728	0.367937	0.708007	0.0244598
Q9BVA1	Tubulin beta-2B chain	0.320554	-0.410634	-0.480788	-0.517374	-1.18106	-0.0167314	0.590351	-0.66339	-0.291747	0.119381
Q9BVC6	Transmembrane protein 109 (Mitsugumin-23) (Mg23)	2.52513	1.42465	1.41515	1.00958	1.06155	0.527925	1.99842	0.650589	1.29559	1.78645e-05
Q9BVM4	Gamma-glutamylaminecyclotransferase (GGACT) (EC 2.3.2.4) (AIG2-like domain-containing protein 1) (Gamma-glutamylamine cyclotransferase)	-4.14458	-3.41169	-2.83154	-3.61176	-3.52971	-0.204525	-0.9405	-1.7853	-2.42757	2.15247e-05
Q9BW30	Tubulin polymerization-promoting protein family member 3 (TPPP/p20)	2.03628	1.16168	1.1925	-0.0410413	1.48425	1.60059	1.62966	1.18243	1.31395	7.99122e-06
Q9BWF3	RNA-binding protein 4 (Lark homolog) (hLark) (RNA-binding motif protein 4) (RNA-binding motif protein 4a)	0.94053	-0.0472604	1.22648	0.0917192	0.191534	0.370556	1.20792	0.51414	0.600722	0.00304012
Q9BWM7	Sideroflexin-3	0.661728	0.58168	1.20758	0.178594	0.0780892	1.16196	1.71236	-0.418892	0.571217	0.0170573
Q9BX66	Sorbin and SH3 domain-containing protein 1 (Ponsin) (SH3 domain protein 5) (SH3P12) (c-Cbl-associated protein) (CAP)	0.931195	-0.265027	0.387221	1.89359	0.808771	-0.145627	1.03249	0.461223	0.662422	0.00580041
Q9BX68	Histidine triad nucleotide-binding protein 2, mitochondrial (HINT-2) (EC 3.-.-.-) (HINT-3) (HIT-17kDa) (PKCI-1-related HIT protein)	-1.93154	-1.47469	-1.35876	-2.56144	-1.34349	-0.459607	-1.54575	-1.50487	-1.47648	1.97649e-06
Q9BXD5	N-acetylneuraminate lyase (NALase) (EC 4.1.3.3) (N-acetylneuraminate pyruvate-lyase) (N-acetylneuraminic acid aldolase) (Sialate lyase) (Sialate-pyruvate lyase) (Sialic acid aldolase) (Sialic acid lyase)	-1.88515	-1.17749	NA	-0.0319967	-1.42269	-0.749076	0.164694	-1.44095	-0.948358	0.00117418
Q9BXF6	Rab11 family-interacting protein 5 (Rab11-FIP5) (Gamma-SNAP-associated factor 1) (Gaf-1) (Phosphoprotein pp75) (Rab11-interacting protein Rip11)	0.272376	0.143217	-1.031	-0.615242	NA	-0.230829	-0.212655	-0.759326	-0.349506	0.0588634
Q9BXJ7	Protein amnionless	-0.930144	-0.620506	-1.05204	-1.71607	-1.0357	0.510665	-0.195783	-1.50365	-0.850016	0.00119474
Q9BXN1	Asporin (Periodontal ligament-associated protein 1) (PLAP-1)	1.3028	1.24972	NA	-0.787805	0.405551	-0.73076	-0.899172	-1.55812	-0.272395	0.412072
Q9BXP5	Serrate RNA effector molecule homolog (Arsenite-resistance protein 2)	0.461842	1.46181	NA	0.0185172	2.3152	-0.290958	-0.0591475	0.173417	0.581355	0.0488573
Q9BYD2	39S ribosomal protein L9, mitochondrial (L9mt) (MRP-L9)	-0.0750448	NA	-2.087	0.0420177	0.434679	-1.12172	-0.651581	-1.39567	-0.731655	0.0138678
Q9BYE9	Cadherin-related family member 2 (Protocadherin LKC) (PC-LKC) (Protocadherin-24)	-0.988828	-1.03313	-2.40736	-1.3737	-0.805836	NA	-2.12549	-1.68185	-1.46266	6.42317e-06
Q9BYF1	Angiotensin-converting enzyme 2 (EC 3.4.17.23) (ACE-related carboxypeptidase) (Angiotensin-converting enzyme homolog) (ACEH) (Metalloprotease MPROT15) [Cleaved into: Processed angiotensin-converting enzyme 2]	1.55046	0.758947	NA	-0.78496	-1.64141	-1.71852	-1.17441	-1.38256	-0.672284	0.072272
Q9BYV1	Alanine--glyoxylate aminotransferase 2, mitochondrial (AGT 2) (EC 2.6.1.44) ((R)-3-amino-2-methylpropionate--pyruvate transaminase) (EC 2.6.1.40) (Beta-ALAAT II) (Beta-alanine-pyruvate aminotransferase) (D-AIBAT)	-1.93977	-2.33474	-2.37335	-3.51021	-1.19446	-2.00639	-1.95288	-2.338	-2.17678	4.13771e-08
Q9BZZ5	Apoptosis inhibitor 5 (API-5) (Antiapoptosis clone 11 protein) (AAC-11) (Cell migration-inducing gene 8 protein) (Fibroblast growth factor 2-interacting factor) (FIF) (Protein XAGL)	0.65788	1.05688	0.963017	0.621115	NA	0.397522	0.46069	0.165629	0.610638	0.00100189
Q9C0C2	182 kDa tankyrase-1-binding protein	0.645173	0.70694	1.39901	1.9007	0.835955	0.493561	0.639809	-0.0458623	0.769574	0.00106091
Q9GZM7	Tubulointerstitial nephritis antigen-like (Glucocorticoid-inducible protein 5) (Oxidized LDL-responsive gene 2 protein) (OLRG-2) (Tubulointerstitial nephritis antigen-related protein) (TIN Ag-related protein) (TIN-Ag-RP)	-1.75517	-1.27169	-0.800629	-1.44302	-1.33346	-1.32224	0.101005	-0.1121	-0.850296	0.00219631
Q9GZS3	WD repeat-containing protein 61 (Meiotic recombination REC14 protein homolog) (SKI8 homolog) (Ski8) [Cleaved into: WD repeat-containing protein 61, N-terminally processed]	1.27905	1.20747	NA	1.13267	NA	0.993789	0.793668	0.053344	0.844297	0.000696083
Q9GZT3	SRA stem-loop-interacting RNA-binding protein, mitochondrial	-0.92516	-1.48406	-1.40452	-2.05024	-0.524338	-0.329605	-0.708514	-1.34795	-1.08062	3.64582e-05
Q9H008	Phospholysine phosphohistidine inorganic pyrophosphate phosphatase (hLHPP) (EC 3.1.3.-) (EC 3.6.1.1)	-0.648594	-0.629601	-1.47438	-0.939079	-0.963995	-1.15913	-0.775917	-1.57928	-1.03917	4.46214e-06
Q9H019	Mitochondrial fission regulator 1-like	NA	-0.563074	-0.674505	NA	-0.86907	-0.319291	-0.506988	-1.03576	-0.658245	0.000930171
Q9H0D6	5'-3' exoribonuclease 2 (EC 3.1.13.-) (DHM1-like protein) (DHP protein)	1.11884	0.991351	1.14817	NA	-0.728572	0.0878684	0.555491	0.923632	0.677145	0.00954219
Q9H0E2	Toll-interacting protein	0.296744	0.538149	0.0186428	0.0903891	-0.0288429	0.459902	0.340216	-0.389236	0.148163	0.277587
Q9H0W9	Ester hydrolase C11orf54 (EC 3.1.-.-)	-2.13565	-1.68825	-1.80495	-2.10824	-1.70167	-0.356046	-0.765755	-1.68356	-1.50344	2.36053e-06
Q9H1E3	Nuclear ubiquitous casein and cyclin-dependent kinase substrate 1 (P1)	0.814006	0.716917	1.33492	-0.12048	1.95466	0.83893	0.139537	-0.195726	0.631532	0.0110123
Q9H223	EH domain-containing protein 4 (Hepatocellular carcinoma-associated protein 10/11) (PAST homolog 4)	-0.073227	1.18862	0.928598	1.00505	0.125166	0.625782	1.31233	0.580051	0.741018	0.000534914
Q9H299	SH3 domain-binding glutamic acid-rich-like protein 3 (SH3 domain-binding protein 1) (SH3BP-1)	1.13344	1.54266	1.88628	1.69578	2.06843	0.918752	0.984632	0.614249	1.31725	2.70635e-06
Q9H2A2	Aldehyde dehydrogenase family 8 member A1 (EC 1.2.1.-) (Aldehyde dehydrogenase 12)	-1.6853	-1.60436	-2.98309	-1.63812	-2.9189	0.37321	-1.51172	-1.27959	-1.57008	9.76749e-05
Q9H2M3	S-methylmethionine--homocysteine S-methyltransferase BHMT2 (SMM-hcy methyltransferase) (EC 2.1.1.10) (Betaine--homocysteine S-methyltransferase 2)	-3.06012	-2.99992	-2.65221	-2.26824	-1.4817	-1.40927	-1.2291	-1.84012	-2.04267	3.3547e-07
Q9H2U2	Inorganic pyrophosphatase 2, mitochondrial (EC 3.6.1.1) (Pyrophosphatase SID6-306) (Pyrophosphate phospho-hydrolase 2) (PPase 2)	-1.46974	-1.61356	-0.243388	-1.38423	-0.799532	-1.3968	-1.15058	-1.6421	-1.21614	3.30312e-06
Q9H2W6	39S ribosomal protein L46, mitochondrial (L46mt) (MRP-L46) (P2ECSL)	0.469289	0.0793263	-0.86186	-1.10613	NA	0.599744	0.831058	NA	0.00190425	0.994624
Q9H3G5	Probable serine carboxypeptidase CPVL (EC 3.4.16.-) (Carboxypeptidase, vitellogenic-like) (Vitellogenic carboxypeptidase-like protein) (VCP-like protein) (hVLP)	-1.99652	0.178604	-0.293256	1.2378	NA	-0.507173	0.0665954	-0.6072	-0.266451	0.344893
Q9H3H3	UPF0696 protein C11orf68 (Basophilic leukemia-expressed protein Bles03) (Protein p5326)	2.0467	1.61898	1.69961	1.27546	1.05601	0.613302	0.810014	0.137045	1.08788	8.79503e-05
Q9H3R2	Mucin-13 (MUC-13) (Down-regulated in colon cancer 1)	-2.33195	-2.67773	-4.01472	-2.42053	-1.6395	-3.53928	-2.18492	-2.3448	-2.56683	3.53308e-08
Q9H3U1	Protein unc-45 homolog A (Unc-45A) (GCUNC-45) (Smooth muscle cell-associated protein 1) (SMAP-1)	0.947794	1.07683	1.08525	2.74289	NA	-1.14024	1.20644	-0.405992	0.687965	0.0667036
Q9H444	Charged multivesicular body protein 4b (Chromatin-modifying protein 4b) (CHMP4b) (SNF7 homolog associated with Alix 1) (SNF7-2) (hSnf7-2) (Vacuolar protein sorting-associated protein 32-2) (Vps32-2) (hVps32-2)	1.95114	0.314073	0.480199	1.36312	-0.109275	0.288551	1.70882	0.825363	0.893788	0.00104223
Q9H479	Fructosamine-3-kinase (EC 2.7.1.-)	-1.34565	-0.634721	-1.25287	-0.821053	NA	0.962522	-0.295525	-1.36239	-0.714416	0.0112969
Q9H4A4	Aminopeptidase B (AP-B) (EC 3.4.11.6) (Arginine aminopeptidase) (Arginyl aminopeptidase)	0.960857	0.78963	0.741463	0.34343	0.231422	0.476074	0.981925	-0.289598	0.482483	0.00800982
Q9H4G0	Band 4.1-like protein 1 (Neuronal protein 4.1) (4.1N)	-0.849311	-0.100047	-0.261116	NA	0.0637093	-0.0855041	-0.626763	-0.524365	-0.313877	0.0521717
Q9H4M9	EH domain-containing protein 1 (PAST homolog 1) (hPAST1) (Testilin)	-0.218833	0.6726	0.492879	NA	0.769982	0.257748	1.13611	-0.631989	0.280406	0.186273
Q9H5X1	MIP18 family protein FAM96A	1.22462	NA	1.14798	0.342299	-0.136072	1.73702	0.53802	0.445814	0.767778	0.00220659
Q9H6R3	Acyl-CoA synthetase short-chain family member 3, mitochondrial (EC 6.2.1.1) (Acyl-CoA synthetase short-chain family member 3)	-1.76196	-2.04632	-3.06159	-1.70361	-2.02261	-2.41078	-1.76494	-1.74123	-1.98417	2.5009e-08
Q9H6S3	Epidermal growth factor receptor kinase substrate 8-like protein 2 (EPS8-like protein 2) (Epidermal growth factor receptor pathway substrate 8-related protein 2) (EPS8-related protein 2)	0.510083	0.438363	-0.104474	0.120326	NA	0.282062	0.57856	-0.382833	0.181999	0.242511
Q9H773	dCTP pyrophosphatase 1 (EC 3.6.1.12) (Deoxycytidine-triphosphatase 1) (dCTPase 1) (RS21C6) (XTP3-transactivated gene A protein)	2.042	0.624573	1.94004	1.91714	1.99167	2.71401	1.34332	0.91937	1.64536	1.58118e-06
Q9H7C9	Mth938 domain-containing protein (Adipogenesis associated Mth938 domain-containing protein)	1.25874	1.21486	1.11227	0.74092	2.10475	1.57521	1.34363	0.526078	1.19992	4.94085e-06
Q9H8H3	Methyltransferase-like protein 7A (EC 2.1.1.-) (Protein AAM-B)	-0.0693357	0.0652578	-0.61446	-0.519117	-0.976767	0.64268	0.768842	-0.144307	-0.066086	0.725969
Q9H8L6	Multimerin-2 (EMILIN-3) (Elastin microfibril interface located protein 3) (Elastin microfibril interfacer 3) (EndoGlyx-1 p125/p140 subunit)	0.838312	NA	2.00444	1.65288	2.04398	1.41094	1.93501	0.0162056	1.28934	0.000168022
Q9H8S9	MOB kinase activator 1A (Mob1 alpha) (Mob1A) (Mob1 homolog 1B) (Mps one binder kinase activator-like 1B)	1.67112	1.00588	0.838234	0.9712	0.242	0.652334	0.932503	0.887874	0.942862	2.45115e-05
Q9H9B4	Sideroflexin-1 (Tricarboxylate carrier protein) (TCC)	-1.03833	-0.713878	-0.811134	-1.25045	-0.468501	0.511747	0.226924	-1.2673	-0.631274	0.00642343
Q9HA64	Ketosamine-3-kinase (EC 2.7.1.-) (Fructosamine-3-kinase-related protein) (FN3K-RP) (FN3K-related protein)	0.769435	0.0119906	0.0436644	1.07593	-0.190679	0.398956	NA	NA	0.35155	0.117706
Q9HAC7	Succinate--hydroxymethylglutarate CoA-transferase (EC 2.8.3.13) (Dermal papilla-derived protein 13) (SuccinylCoA:glutarate-CoA transferase)	-1.45833	-2.3981	-1.75354	NA	-0.502246	-0.538944	-1.73765	-1.90342	-1.47486	1.51077e-05
Q9HAN9	Nicotinamide/nicotinic acid mononucleotide adenylyltransferase 1 (NMN/NaMN adenylyltransferase 1) (EC 2.7.7.1) (EC 2.7.7.18) (Nicotinamide-nucleotide adenylyltransferase 1) (NMN adenylyltransferase 1) (Nicotinate-nucleotide adenylyltransferase 1) (NaMN adenylyltransferase 1)	NA	-0.526704	0.715356	-0.634791	-0.475862	0.731194	-0.446196	-0.376957	-0.124272	0.527156
Q9HAT2	Sialate O-acetylesterase (EC 3.1.1.53) (H-Lse) (Sialic acid-specific 9-O-acetylesterase)	-1.68641	-0.600682	-0.987143	-0.984912	-2.96965	-0.43811	-0.340614	-1.38001	-1.15231	0.000294658
Q9HAV7	GrpE protein homolog 1, mitochondrial (HMGE) (Mt-GrpE#1)	-1.24938	-0.781902	-0.931338	NA	-0.89217	-0.0224314	-0.86853	-1.49687	-0.917844	0.0001249
Q9HAW9	UDP-glucuronosyltransferase 1-8 (UDPGT 1-8) (UGT1*8) (UGT1-08) (UGT1.8) (EC 2.4.1.17) (UDP-glucuronosyltransferase 1-H) (UGT-1H) (UGT1H) (UDP-glucuronosyltransferase 1A8)	-2.70758	-0.615093	-1.07479	NA	1.73596	-0.397059	-0.103715	-1.91789	-0.825164	0.0506256
Q9HB07	UPF0160 protein MYG1, mitochondrial	0.175672	0.798222	0.585164	-0.231843	NA	0.383178	0.573325	-0.129085	0.302786	0.0699243
Q9HBJ8	Collectrin (Transmembrane protein 27)	0.118651	0.699563	-0.097028	-1.81315	-2.5852	-0.347346	-0.596333	NA	-0.660121	0.0825355
Q9HBL0	Tensin-1	0.461243	-0.0883761	0.274755	0.567521	0.409853	0.391283	0.682756	-0.217479	0.295647	0.0427845
Q9HC35	Echinoderm microtubule-associated protein-like 4 (EMAP-4) (Restrictedly overexpressed proliferation-associated protein) (Ropp 120)	0.943907	0.835266	0.681907	0.169637	0.165249	0.229846	1.1473	-0.14483	0.475577	0.00937821
Q9HC38	Glyoxalase domain-containing protein 4	-0.0120025	0.299008	-0.271297	-0.303628	-0.242535	0.241451	0.0593274	-0.291721	-0.0462642	0.714095
Q9HCC0	Methylcrotonoyl-CoA carboxylase beta chain, mitochondrial (MCCase subunit beta) (EC 6.4.1.4) (3-methylcrotonyl-CoA carboxylase 2) (3-methylcrotonyl-CoA carboxylase non-biotin-containing subunit) (3-methylcrotonyl-CoA:carbon dioxide ligase subunit beta)	-2.41168	-2.45293	-2.73183	-1.81531	-1.54032	-1.29678	-1.89784	-2.01475	-1.97549	1.84784e-08
Q9NNW7	Thioredoxin reductase 2, mitochondrial (EC 1.8.1.9) (Selenoprotein Z) (SelZ) (TR-beta) (Thioredoxin reductase TR3)	-1.97445	-1.69479	-2.01217	-2.64101	-1.25679	-1.12229	-1.7877	-1.88327	-1.76211	5.30024e-08
Q9NP72	Ras-related protein Rab-18	0.27511	0.313614	0.231093	-0.0218411	-0.314865	0.473806	0.0220681	-0.0873271	0.133452	0.305061
Q9NP81	Serine--tRNA ligase, mitochondrial (EC 6.1.1.11) (SerRSmt) (Seryl-tRNA synthetase) (SerRS) (Seryl-tRNA(Ser/Sec) synthetase)	-2.35586	-0.757927	-0.678669	NA	-1.52426	0.225866	-1.03881	-1.25169	-1.02954	0.000806167
Q9NP97	Dynein light chain roadblock-type 1 (Bithoraxoid-like protein) (BLP) (Dynein light chain 2A, cytoplasmic) (Dynein-associated protein Km23) (Roadblock domain-containing protein 1)	0.636357	0.626709	0.629359	0.214988	NA	0.870853	0.525995	0.488836	0.609834	0.000561116
Q9NPF4	Probable tRNA N6-adenosine threonylcarbamoyltransferase (EC 2.3.1.234) (N6-L-threonylcarbamoyladenine synthase) (t(6)A synthase) (O-sialoglycoprotein endopeptidase) (hOSGEP) (t(6)A37 threonylcarbamoyladenosine biosynthesis protein OSGEP) (tRNA threonylcarbamoyladenosine biosynthesis protein OSGEP)	0.198149	0.555947	0.0771546	0.285859	0.143518	0.952797	0.738417	-0.568519	0.245727	0.151702
Q9NPH2	Inositol-3-phosphate synthase 1 (IPS 1) (EC 5.5.1.4) (Myo-inositol 1-phosphate synthase) (MI-1-P synthase) (MIP synthase) (hIPS) (Myo-inositol 1-phosphate synthase A1) (hINO1)	-0.247326	0.57961	0.639965	0.365324	0.381275	-0.000288352	0.265831	NA	0.283485	0.100364
Q9NPJ3	Acyl-coenzyme A thioesterase 13 (Acyl-CoA thioesterase 13) (EC 3.1.2.-) (Thioesterase superfamily member 2) [Cleaved into: Acyl-coenzyme A thioesterase 13, N-terminally processed]	-1.82533	-2.72651	-2.81437	-3.27752	-1.36129	-0.697265	-2.0184	-1.93915	-2.02247	9.84605e-07
Q9NQA3	WAS protein family homolog 6 (Protein FAM39A)	-0.379243	-0.249352	0.233803	-0.0415613	-0.0723968	-0.598443	0.140146	-0.474462	-0.168803	0.213897
Q9NQC3	Reticulon-4 (Foocen) (Neurite outgrowth inhibitor) (Nogo protein) (Neuroendocrine-specific protein) (NSP) (Neuroendocrine-specific protein C homolog) (RTN-x) (Reticulon-5)	1.55669	1.24436	0.930389	NA	1.6613	0.407661	0.758342	-0.393306	0.771108	0.00563665
Q9NQG5	Regulation of nuclear pre-mRNA domain-containing protein 1B (Cell cycle-related and expression-elevated protein in tumor)	0.937895	0.836172	1.26963	0.52275	0.434179	0.0434086	1.0753	0.184982	0.654004	0.000802523
Q9NQP4	Prefoldin subunit 4 (Protein C-1)	1.24424	0.698634	0.34638	1.15197	1.35908	0.503002	0.498244	NA	0.828794	0.000600001
Q9NQR4	Omega-amidase NIT2 (EC 3.5.1.3) (Nitrilase homolog 2)	0.327195	-0.287203	-1.14263	-0.569694	-0.284691	0.835206	0.478337	-0.721854	-0.187827	0.353463
Q9NQW7	Xaa-Pro aminopeptidase 1 (EC 3.4.11.9) (Aminoacylproline aminopeptidase) (Cytosolic aminopeptidase P) (Soluble aminopeptidase P) (sAmp) (X-Pro aminopeptidase 1) (X-prolyl aminopeptidase 1, soluble)	0.840537	1.67581	1.40958	1.18879	0.846147	0.868844	1.05278	-0.0899049	0.899936	0.000198758
Q9NQX3	Gephyrin [Includes: Molybdopterin adenylyltransferase (MPT adenylyltransferase) (EC 2.7.7.75) (Domain G); Molybdopterin molybdenumtransferase (MPT Mo-transferase) (EC 2.10.1.1) (Domain E)]	-1.58208	-2.31506	-1.66183	-0.703938	-1.28874	NA	-1.20764	-1.74996	-1.48281	1.77899e-06
Q9NR12	PDZ and LIM domain protein 7 (LIM mineralization protein) (LMP) (Protein enigma)	0.198548	-0.243752	0.15365	1.08582	-0.32359	-1.17523	NA	0.520832	0.141732	0.548421
Q9NR28	Diablo homolog, mitochondrial (Direct IAP-binding protein with low pI) (Second mitochondria-derived activator of caspase) (Smac)	NA	-0.647444	0.157702	-0.953614	-0.500819	0.942462	-0.55491	-1.11303	-0.423244	0.0725087
Q9NR31	GTP-binding protein SAR1a (COPII-associated small GTPase)	0.456222	0.736648	0.187905	-0.0923099	0.0305504	0.579846	-0.38569	-0.200128	0.16774	0.265915
Q9NR45	Sialic acid synthase (N-acetylneuraminate synthase) (EC 2.5.1.56) (N-acetylneuraminate-9-phosphate synthase) (EC 2.5.1.57) (N-acetylneuraminic acid phosphate synthase) (N-acetylneuraminic acid synthase)	1.03599	0.488364	0.647173	0.408476	0.352994	1.40941	0.420049	0.153527	0.607361	0.00115944
Q9NRX4	14 kDa phosphohistidine phosphatase (EC 3.9.1.3) (Phosphohistidine phosphatase 1) (PHPT1) (Protein histidine phosphatase) (PHP) (Protein janus-A homolog)	0.417601	0.0698029	-0.403008	-0.49096	0.250252	1.44111	NA	-0.411752	0.107254	0.614117
Q9NSD9	Phenylalanine--tRNA ligase beta subunit (EC 6.1.1.20) (Phenylalanyl-tRNA synthetase beta subunit) (PheRS)	0.11969	0.181218	-0.226046	0.38919	0.46235	-0.359759	0.420108	0.0472192	0.164215	0.237489
Q9NSE4	Isoleucine--tRNA ligase, mitochondrial (EC 6.1.1.5) (Isoleucyl-tRNA synthetase) (IleRS)	-0.359445	-1.38178	-0.155231	-0.963939	0.0914179	-1.38865	-0.317049	-1.2117	-0.72237	0.00146283
Q9NTK5	Obg-like ATPase 1 (DNA damage-regulated overexpressed in cancer 45) (DOC45) (GTP-binding protein 9)	0.732762	0.0613045	0.510844	1.29004	0.727186	0.138224	0.409303	-0.207143	0.428013	0.0181383
Q9NTX5	Ethylmalonyl-CoA decarboxylase (EC 4.1.1.94) (Enoyl-CoA hydratase domain-containing protein 1) (Methylmalonyl-CoA decarboxylase) (MMCD) (EC 4.1.1.41)	-1.30792	-0.32143	-2.01292	-0.846475	-0.651513	-0.108174	-0.14575	-0.920827	-0.759899	0.00159053
Q9NUB1	Acetyl-coenzyme A synthetase 2-like, mitochondrial (EC 6.2.1.1) (Acetate--CoA ligase 2) (Acetyl-CoA synthetase 2) (AceCS2) (Acyl-CoA synthetase short-chain family member 1)	-1.95059	NA	-1.75217	-1.55201	-0.473116	-1.04457	-1.39458	-1.63404	-1.3798	3.56433e-06
Q9NUI1	Peroxisomal 2,4-dienoyl-CoA reductase (pDCR) (EC 1.3.1.34) (2,4-dienoyl-CoA reductase 2) (Short chain dehydrogenase/reductase family 17C member 1)	-0.712363	-1.53048	-1.32253	-2.29382	-2.13663	0.868927	-0.676257	-0.566766	-0.948883	0.00484575
Q9NUJ1	Mycophenolic acid acyl-glucuronide esterase, mitochondrial (EC 3.1.1.93) (Alpha/beta hydrolase domain-containing protein 10) (Abhydrolase domain-containing protein 10)	-1.47234	-1.79852	-2.61737	-2.33515	-1.24935	-0.666689	-1.58625	-1.94516	-1.69103	4.84107e-07
Q9NUL5	Repressor of yield of DENV protein (RyDEN)	1.08819	1.5718	1.31209	0.882986	-0.396756	0.831129	NA	0.497018	0.835027	0.00122163
Q9NUQ9	Protein FAM49B (L1)	2.16455	1.94725	1.14231	1.20974	1.18155	0.253555	0.700521	0.843293	1.18698	2.4913e-05
Q9NUU7	ATP-dependent RNA helicase DDX19A (EC 3.6.4.13) (DDX19-like protein) (DEAD box protein 19A)	0.886963	0.902815	0.757527	0.0252186	-0.156755	0.525493	0.935773	0.0114135	0.4774	0.00861751
Q9NVA2	Septin-11	0.242328	0.633565	0.850996	0.547437	1.08229	-0.200686	0.239125	-0.871449	0.227655	0.271176
Q9NVD7	Alpha-parvin (Actopaxin) (CH-ILKBP) (Calponin-like integrin-linked kinase-binding protein) (Matrix-remodeling-associated protein 2)	0.411687	0.0549634	0.617332	-0.110766	-0.0287329	-0.055948	-0.0151276	-0.339479	0.0656878	0.622213
Q9NVH1	DnaJ homolog subfamily C member 11	-1.50893	-0.836461	-0.727175	NA	-2.38	-0.265454	-0.58945	-1.02892	-0.996071	0.000566608
Q9NVS9	Pyridoxine-5'-phosphate oxidase (EC 1.4.3.5) (Pyridoxamine-phosphate oxidase)	-0.743714	-0.905876	-0.793122	-0.590043	-1.54736	-0.0350915	-0.811276	-1.43045	-0.876738	9.40127e-05
Q9NVZ3	Adaptin ear-binding coat-associated protein 2 (NECAP endocytosis-associated protein 2) (NECAP-2)	NA	0.862122	1.21298	0.817308	NA	0.572229	1.26299	0.300111	0.8178	0.00037447
Q9NWU1	3-oxoacyl-[acyl-carrier-protein] synthase, mitochondrial (EC 2.3.1.41) (Beta-ketoacyl-ACP synthase)	-0.826782	NA	-0.333383	-0.0659663	-1.27285	-0.525155	-1.37653	-1.06757	-0.767383	0.000724004
Q9NWV4	UPF0587 protein C1orf123	0.401426	0.531998	1.12835	0.539118	0.372939	0.89513	0.522961	0.184326	0.573035	0.000691084
Q9NWV8	BRISC and BRCA1-A complex member 1 (Mediator of RAP80 interactions and targeting subunit of 40 kDa) (New component of the BRCA1-A complex)	1.17931	0.574929	1.40492	0.302813	NA	1.16115	0.288583	-0.218347	0.608969	0.00880125
Q9NX08	COMM domain-containing protein 8	0.114972	0.126197	NA	-0.422997	-0.943369	0.224012	0.00346106	-0.850239	-0.275183	0.132927
Q9NX46	Poly(ADP-ribose) glycohydrolase ARH3 (EC 3.2.1.143) (ADP-ribosylhydrolase 3) ([Protein ADP-ribosylarginine] hydrolase-like protein 2)	1.04526	1.44651	1.64398	1.34974	1.34348	1.02639	1.43164	0.405127	1.166	2.34328e-06
Q9NX63	MICOS complex subunit MIC19 (Coiled-coil-helix-coiled-coil-helix domain-containing protein 3)	-0.792239	-1.31072	-1.20899	-1.2002	-1.20725	-0.642871	-0.5519	-1.5211	-1.06218	2.93816e-06
Q9NXA8	NAD-dependent protein deacylase sirtuin-5, mitochondrial (EC 3.5.1.-) (Regulatory protein SIR2 homolog 5) (SIR2-like protein 5)	-0.304862	-0.824682	-0.899968	-0.628689	NA	0.299246	-0.652636	-0.820975	-0.5321	0.0056788
Q9NXG2	THUMP domain-containing protein 1	0.610229	0.203679	1.04535	0.320972	0.418511	0.436026	0.173012	-0.018919	0.396298	0.0105633
Q9NY33	Dipeptidyl peptidase 3 (EC 3.4.14.4) (Dipeptidyl aminopeptidase III) (Dipeptidyl arylamidase III) (Dipeptidyl peptidase III) (DPP III) (Enkephalinase B)	0.562816	0.890855	0.33246	0.631717	NA	0.693001	0.272486	-0.182692	0.426837	0.0141056
Q9NYL9	Tropomodulin-3 (Ubiquitous tropomodulin) (U-Tmod)	-0.365062	-1.11265	-0.487575	-0.291362	-0.600101	-0.302211	-0.340789	-0.329296	-0.417955	0.00849925
Q9NYQ3	Hydroxyacid oxidase 2 (HAOX2) (EC 1.1.3.15) ((S)-2-hydroxy-acid oxidase, peroxisomal) (Cell growth-inhibiting gene 16 protein) (Long chain alpha-hydroxy acid oxidase) (Long-chain L-2-hydroxy acid oxidase)	-3.85715	-3.51136	-3.89387	-2.21407	-2.74244	-1.57802	-2.07619	-2.18679	-2.64999	1.17665e-07
Q9NZ08	Endoplasmic reticulum aminopeptidase 1 (EC 3.4.11.-) (ARTS-1) (Adipocyte-derived leucine aminopeptidase) (A-LAP) (Aminopeptidase PILS) (Puromycin-insensitive leucyl-specific aminopeptidase) (PILS-AP) (Type 1 tumor necrosis factor receptor shedding aminopeptidase regulator)	2.34401	1.55492	2.1437	2.39669	2.52285	0.444665	1.27131	0.605925	1.58741	1.3002e-05
Q9NZ45	CDGSH iron-sulfur domain-containing protein 1 (MitoNEET)	-0.69581	-1.37884	-1.45846	-1.77897	-1.71923	-0.0828323	-0.992826	-1.20458	-1.12438	2.51764e-05
Q9NZB2	Constitutive coactivator of PPAR-gamma-like protein 1 (Oxidative stress-associated Src activator) (Protein FAM120A)	0.894866	0.748708	0.349089	-0.124332	-0.618856	0.486782	0.297921	0.149953	0.303425	0.081746
Q9NZL9	Methionine adenosyltransferase 2 subunit beta (Methionine adenosyltransferase II beta) (MAT II beta) (Putative dTDP-4-keto-6-deoxy-D-glucose 4-reductase)	0.276057	0.797981	0.0825934	0.188725	1.57058	1.12519	0.811951	0.0255147	0.588983	0.00480365
Q9NZN4	EH domain-containing protein 2 (PAST homolog 2)	2.99325	1.60249	1.28756	1.97204	3.53139	1.19405	2.50883	1.20327	1.9881	1.84575e-06
Q9P0J0	NADH dehydrogenase [ubiquinone] 1 alpha subcomplex subunit 13 (Cell death regulatory protein GRIM-19) (Complex I-B16.6) (CI-B16.6) (Gene associated with retinoic and interferon-induced mortality 19 protein) (GRIM-19) (Gene associated with retinoic and IFN-induced mortality 19 protein) (NADH-ubiquinone oxidoreductase B16.6 subunit)	-1.08007	-1.94206	-2.38371	-2.38576	-2.50887	-2.14417	-1.72691	-1.51728	-1.86771	9.39244e-08
Q9P0M6	Core histone macro-H2A.2 (Histone macroH2A2) (mH2A2)	-0.374285	1.54737	-0.455713	-1.34157	1.85509	0.590826	-0.751131	-0.0690147	0.1477	0.623748
Q9P0Z9	Peroxisomal sarcosine oxidase (PSO) (EC 1.5.3.1) (EC 1.5.3.7) (L-pipecolate oxidase) (L-pipecolic acid oxidase)	-2.45512	-4.3461	-3.15788	-4.51548	-2.65392	-2.23288	-3.72793	-1.81942	-2.92571	2.68596e-07
Q9P2E9	Ribosome-binding protein 1 (180 kDa ribosome receptor homolog) (RRp) (ES/130-related protein) (Ribosome receptor protein)	0.105021	1.14628	1.46817	0.916822	0.750482	-0.123751	0.494458	-0.71264	0.414327	0.0788162
Q9P2J5	Leucine--tRNA ligase, cytoplasmic (EC 6.1.1.4) (Leucyl-tRNA synthetase) (LeuRS)	NA	1.04067	0.826371	1.20026	1.38575	-0.546333	0.478583	-0.180021	0.552751	0.0267124
Q9P2R7	Succinate--CoA ligase [ADP-forming] subunit beta, mitochondrial (EC 6.2.1.5) (ATP-specific succinyl-CoA synthetase subunit beta) (A-SCS) (Succinyl-CoA synthetase beta-A chain) (SCS-betaA)	-1.26745	-2.10344	-2.13897	-1.17182	-0.677355	-1.34414	-2.20448	-1.92524	-1.59571	4.82395e-07
Q9P2T1	GMP reductase 2 (GMPR 2) (EC 1.7.1.7) (Guanosine 5'-monophosphate oxidoreductase 2) (Guanosine monophosphate reductase 2)	0.153637	0.0704811	0.356113	-0.481409	NA	0.44257	0.30418	-1.01799	-0.099209	0.604738
Q9P2X0	Dolichol-phosphate mannosyltransferase subunit 3 (Dolichol-phosphate mannose synthase subunit 3) (DPM synthase subunit 3) (Dolichyl-phosphate beta-D-mannosyltransferase subunit 3) (Mannose-P-dolichol synthase subunit 3) (MPD synthase subunit 3) (Prostin-1)	1.10553	0.633851	1.10295	0.509611	NA	0.660816	1.03147	0.219942	0.735107	0.000282932
Q9UBB4	Ataxin-10 (Brain protein E46 homolog) (Spinocerebellar ataxia type 10 protein)	0.930333	NA	0.224651	-0.17546	NA	0.268079	0.410036	-1.90916	-0.251991	0.450126
Q9UBI6	Guanine nucleotide-binding protein G(I)/G(S)/G(O) subunit gamma-12	0.0704495	0.0118045	0.733932	0.583739	-0.90577	0.267261	-0.377212	-0.131326	0.0575882	0.737272
Q9UBN7	Histone deacetylase 6 (HD6) (EC 3.5.1.98)	0.0578995	-0.569245	0.827976	0.0254002	NA	0.736998	0.577505	-0.786513	0.0600313	0.77245
Q9UBQ0	Vacuolar protein sorting-associated protein 29 (hVPS29) (PEP11 homolog) (Vesicle protein sorting 29)	0.818418	0.120066	0.113263	0.100012	0.126758	0.4221	-0.0025046	-0.381394	0.148007	0.298022
Q9UBQ5	Eukaryotic translation initiation factor 3 subunit K (eIF3k) (Eukaryotic translation initiation factor 3 subunit 12) (Muscle-specific gene M9 protein) (PLAC-24) (eIF-3 p25) (eIF-3 p28)	0.435723	0.426904	NA	0.737986	NA	0.868162	0.294666	-0.0681893	0.431972	0.0186994
Q9UBQ7	Glyoxylate reductase/hydroxypyruvate reductase (EC 1.1.1.79) (EC 1.1.1.81)	-1.17181	-1.07591	-1.33609	-1.98988	-1.65205	-0.60598	-0.0655992	-1.5471	-1.1772	2.26157e-05
Q9UBR1	Beta-ureidopropionase (EC 3.5.1.6) (BUP-1) (Beta-alanine synthase) (N-carbamoyl-beta-alanine amidohydrolase)	-1.14677	-3.05448	-1.49798	-0.970008	-0.445694	1.10288	NA	-1.80723	-1.15372	0.00537307
Q9UBR2	Cathepsin Z (EC 3.4.18.1) (Cathepsin P) (Cathepsin X)	-1.32708	-0.631389	-1.54595	-0.288736	-0.235308	-0.24648	0.0916783	-0.780646	-0.594203	0.00511029
Q9UBX3	Mitochondrial dicarboxylate carrier (Solute carrier family 25 member 10)	-2.53693	-1.87536	-0.917313	-2.51394	-2.40593	-2.13787	-1.32774	-1.66097	-1.84892	2.15331e-07
Q9UBX5	Fibulin-5 (FIBL-5) (Developmental arteries and neural crest EGF-like protein) (Dance) (Urine p50 protein) (UP50)	1.8262	0.0901895	1.69915	2.59625	0.936252	-1.32387	-0.085928	2.05445	1.13821	0.00791173
Q9UDY2	Tight junction protein ZO-2 (Tight junction protein 2) (Zona occludens protein 2) (Zonula occludens protein 2)	-0.495666	0.718525	-0.141623	NA	0.141783	0.270264	0.601485	-0.376735	0.092255	0.588184
Q9UEY8	Gamma-adducin (Adducin-like protein 70)	-1.73564	0.0947155	-0.0974427	-0.0933972	0.978457	-0.298439	0.00202263	-1.33565	-0.380477	0.137418
Q9UF12	Probable proline dehydrogenase 2 (EC 1.5.5.2) (Kidney and liver proline oxidase 1) (HsPOX1) (Probable proline oxidase 2)	-3.32006	-2.74714	-2.63689	-3.32297	-3.27257	-2.67627	-1.42846	-1.448	-2.43374	3.15086e-07
Q9UGT4	Sushi domain-containing protein 2	-2.4663	-2.45146	NA	0.117711	-1.98095	-0.571099	-1.74752	-0.908121	-1.31489	0.000643741
Q9UHA4	Ragulator complex protein LAMTOR3 (Late endosomal/lysosomal adaptor and MAPK and MTOR activator 3) (MEK-binding partner 1) (Mp1) (Mitogen-activated protein kinase kinase 1-interacting protein 1) (Mitogen-activated protein kinase scaffold protein 1)	-0.111895	0.230387	-0.00391856	0.053265	0.0203853	0.633898	-0.353032	-0.101516	0.0736445	0.580595
Q9UHD8	Septin-9 (MLL septin-like fusion protein MSF-A) (MLL septin-like fusion protein) (Ovarian/Breast septin) (Ov/Br septin) (Septin D1)	1.65131	1.06279	1.44026	1.71448	NA	0.770639	1.35379	0.704794	1.22495	4.39497e-06
Q9UHE5	N-acetyltransferase 8 (EC 2.3.1.-) (Acetyltransferase 2) (ATase2) (Camello-like protein 1) (Cysteinyl-conjugate N-acetyltransferase) (CCNAT) (EC 2.3.1.80)	-0.683785	-1.71489	-2.66009	-3.59096	-2.26155	-1.72916	-2.64197	-2.01203	-2.10108	7.74981e-07
Q9UHG3	Prenylcysteine oxidase 1 (EC 1.8.3.5) (Prenylcysteine lyase)	0.155477	-0.855049	-1.02046	-1.03644	-0.837078	-0.644031	-0.806864	-0.888928	-0.713951	0.000252483
Q9UHI7	Solute carrier family 23 member 1 (Na(+)/L-ascorbic acid transporter 1) (Sodium-dependent vitamin C transporter 1) (hSVCT1) (Yolk sac permease-like molecule 3)	NA	-3.84613	-3.10152	-3.49952	-2.18156	-2.93324	NA	-2.07998	-2.76074	3.6602e-07
Q9UHJ6	Sedoheptulokinase (SHK) (EC 2.7.1.14) (Carbohydrate kinase-like protein)	-0.429518	-0.043415	-0.613011	-0.0649434	NA	0.926526	0.130926	-0.78442	-0.158192	0.412452
Q9UHK6	Alpha-methylacyl-CoA racemase (EC 5.1.99.4) (2-methylacyl-CoA racemase)	-0.759626	-1.51448	-1.62396	-1.94384	-2.86618	-1.43865	-0.922433	-1.91242	-1.61081	1.34429e-06
Q9UHL4	Dipeptidyl peptidase 2 (EC 3.4.14.2) (Dipeptidyl aminopeptidase II) (Dipeptidyl peptidase 7) (Dipeptidyl peptidase II) (DPP II) (Quiescent cell proline dipeptidase)	0.122623	0.657834	0.324883	-0.393966	0.763796	0.348838	1.42513	-0.884793	0.208477	0.349188
Q9UHQ9	NADH-cytochrome b5 reductase 1 (b5R.1) (EC 1.6.2.2) (Humb5R2) (NAD(P)H:quinone oxidoreductase type 3 polypeptide A2)	-0.713159	-0.573282	-0.983423	-1.17249	-1.45485	-0.700824	-0.741453	-0.977023	-0.877421	1.53512e-05
Q9UHV9	Prefoldin subunit 2	0.927766	0.665337	0.559309	0.525187	0.87325	0.81651	0.444849	0.318164	0.649475	0.000111931
Q9UHX1	Poly(U)-binding-splicing factor PUF60 (60 kDa poly(U)-binding-splicing factor) (FUSE-binding protein-interacting repressor) (FBP-interacting repressor) (Ro-binding protein 1) (RoBP1) (Siah-binding protein 1) (Siah-BP1)	0.422489	0.940149	0.898467	0.928234	0.564144	0.503982	0.707881	-0.00446544	0.594795	0.000669168
Q9UHY7	Enolase-phosphatase E1 (EC 3.1.3.77) (2,3-diketo-5-methylthio-1-phosphopentane phosphatase) (MASA homolog)	1.00357	0.932379	0.895394	0.316411	1.18096	1.46462	0.674606	-0.236217	0.71025	0.00142743
Q9UI09	NADH dehydrogenase [ubiquinone] 1 alpha subcomplex subunit 12 (13 kDa differentiation-associated protein) (Complex I-B17.2) (CI-B17.2) (CIB17.2) (NADH-ubiquinone oxidoreductase subunit B17.2)	-0.481406	-1.32795	-2.29505	-1.86037	-2.00827	-1.47444	-1.58475	-1.36278	-1.48456	1.40617e-06
Q9UI12	V-type proton ATPase subunit H (V-ATPase subunit H) (Nef-binding protein 1) (NBP1) (Protein VMA13 homolog) (V-ATPase 50/57 kDa subunits) (Vacuolar proton pump subunit H) (Vacuolar proton pump subunit SFD)	-2.02013	-1.60275	-1.70214	-1.6099	-2.09563	-1.81363	-1.49568	-1.52321	-1.66551	1.01114e-08
Q9UI17	Dimethylglycine dehydrogenase, mitochondrial (EC 1.5.8.4) (ME2GLYDH)	-3.61449	-3.1382	-2.27753	-2.01471	-0.326635	-1.69615	-2.46732	-2.03037	-2.13322	2.25458e-06
Q9UIJ7	GTP:AMP phosphotransferase AK3, mitochondrial (EC 2.7.4.10) (Adenylate kinase 3) (AK 3) (Adenylate kinase 3 alpha-like 1)	-0.788013	-1.21275	-1.65165	-0.655211	-1.15353	-1.36601	-1.14984	-1.49472	-1.17441	8.43452e-07
Q9UJ68	Mitochondrial peptide methionine sulfoxide reductase (EC 1.8.4.11) (Peptide-methionine (S)-S-oxide reductase) (Peptide Met(O) reductase) (Protein-methionine-S-oxide reductase) (PMSR)	-1.73483	-1.61645	-1.86992	-1.74903	-2.06308	-0.731511	-1.03154	-1.66471	-1.52545	2.03982e-07
Q9UJ70	N-acetyl-D-glucosamine kinase (N-acetylglucosamine kinase) (EC 2.7.1.59) (GlcNAc kinase)	1.69351	0.812819	1.18651	0.974807	0.801848	1.11179	0.933219	0.806846	1.05833	1.85206e-06
Q9UJS0	Calcium-binding mitochondrial carrier protein Aralar2 (Citrin) (Mitochondrial aspartate glutamate carrier 2) (Solute carrier family 25 member 13)	-1.46902	-1.07674	-1.06444	-1.39274	-0.440163	-0.936487	-0.767897	-1.52361	-1.08866	3.0634e-06
Q9UJU6	Drebrin-like protein (Cervical SH3P7) (Cervical mucin-associated protein) (Drebrin-F) (HPK1-interacting protein of 55 kDa) (HIP-55) (SH3 domain-containing protein 7)	0.592676	0.843307	0.572047	0.975894	NA	0.463038	0.671419	0.0190827	0.569161	0.00167463
Q9UJW2	Tubulointerstitial nephritis antigen (TIN-Ag)	-2.94883	-2.09193	-3.75014	-3.04561	-2.47233	-1.76906	-2.4123	-2.44257	-2.55318	5.48251e-09
Q9UJZ1	Stomatin-like protein 2, mitochondrial (SLP-2) (EPB72-like protein 2) (Paraprotein target 7) (Paratarg-7)	-0.745686	-0.939032	-0.696024	-1.01515	-0.402625	-0.34369	-0.354674	-1.24635	-0.732537	0.000115225
Q9UKK9	ADP-sugar pyrophosphatase (EC 3.6.1.13) (8-oxo-dGDP phosphatase) (EC 3.6.1.58) (Nuclear ATP-synthesis protein NUDIX5) (EC 2.7.7.-) (Nucleoside diphosphate-linked moiety X motif 5) (Nudix motif 5) (hNUDT5) (YSA1H)	1.2712	0.549314	0.504285	0.673643	0.444877	1.23306	0.989821	-0.057277	0.660932	0.000952666
Q9UKM9	RNA-binding protein Raly (Autoantigen p542) (Heterogeneous nuclear ribonucleoprotein C-like 2) (hnRNP core protein C-like 2) (hnRNP associated with lethal yellow protein homolog)	1.0245	1.07855	1.22115	0.924471	0.124676	1.07016	0.848094	0.452688	0.843746	4.14967e-05
Q9UKU7	Isobutyryl-CoA dehydrogenase, mitochondrial (EC 1.3.99.-) (Activator-recruited cofactor 42 kDa component) (ARC42) (Acyl-CoA dehydrogenase family member 8) (ACAD-8)	-1.26698	-0.0339818	-1.98356	-1.99681	NA	-0.635013	-1.69333	-1.85523	-1.36542	5.048e-05
Q9UKY7	Protein CDV3 homolog	0.592283	0.658373	0.513755	0.133769	0.469449	0.884278	-0.0352053	0.660771	0.548332	0.00163668
Q9UL12	Sarcosine dehydrogenase, mitochondrial (SarDH) (EC 1.5.8.3) (BPR-2)	-2.16102	-1.48969	-2.79212	-2.41104	-2.02231	-1.80536	-2.64513	-2.36698	-2.18488	2.17398e-09
Q9UL25	Ras-related protein Rab-21	0.758151	0.877654	0.121443	0.132888	-0.586191	1.4298	0.398694	0.213069	0.43948	0.0321035
Q9UL46	Proteasome activator complex subunit 2 (11S regulator complex subunit beta) (REG-beta) (Activator of multicatalytic protease subunit 2) (Proteasome activator 28 subunit beta) (PA28b) (PA28beta)	1.88073	1.56217	1.26332	0.30689	1.0855	0.870314	0.988812	0.262677	0.986648	8.69234e-05
Q9ULA0	Aspartyl aminopeptidase (EC 3.4.11.21)	1.71731	1.36249	0.344351	0.993261	0.921235	1.42401	1.22233	0.15682	0.966152	9.14628e-05
Q9ULD0	2-oxoglutarate dehydrogenase-like, mitochondrial (EC 1.2.4.-) (2-oxoglutarate dehydrogenase complex component E1-like) (OGDC-E1-like) (Alpha-ketoglutarate dehydrogenase-like)	-4.28996	-4.81063	NA	-2.74273	-3.18361	-2.50012	-3.3526	-2.30577	-3.1368	1.64041e-07
Q9ULV4	Coronin-1C (Coronin-3) (hCRNN4)	1.09903	0.623151	1.13266	0.815439	0.417701	0.843924	1.72709	0.272053	0.844427	0.00011663
Q9UM54	Unconventional myosin-VI (Unconventional myosin-6)	-1.34685	6.09094	0.61774	0.0652539	2.42348	-0.621012	-0.491125	-1.35287	0.492159	0.45368
Q9UMS4	Pre-mRNA-processing factor 19 (EC 6.3.2.-) (Nuclear matrix protein 200) (PRP19/PSO4 homolog) (hPso4) (Senescence evasion factor)	-0.323333	0.438988	0.916641	0.944948	-0.273594	0.178684	NA	0.182688	0.330556	0.0841127
Q9UMX0	Ubiquilin-1 (Protein linking IAP with cytoskeleton 1) (PLIC-1) (hPLIC-1)	1.21782	0.406945	0.586496	0.351601	-0.0218965	0.659903	-0.115282	0.0729986	0.403147	0.019047
Q9UMY4	Sorting nexin-12	-0.348078	-0.214862	-0.307163	-0.470571	-1.39099	0.129646	-0.517442	-0.837136	-0.488554	0.00734404
Q9UNF0	Protein kinase C and casein kinase substrate in neurons protein 2 (Syndapin-2) (Syndapin-II)	-0.0934244	-0.212076	-0.0479238	-0.268885	-0.800434	0.184981	-0.217982	-0.951588	-0.329131	0.0394131
Q9UNH7	Sorting nexin-6 (TRAF4-associated factor 2) [Cleaved into: Sorting nexin-6, N-terminally processed]	1.12276	0.861065	0.235369	NA	0.222753	-0.109015	0.482589	0.640501	0.561658	0.00538775
Q9UNK0	Syntaxin-8	0.991867	0.713856	0.801045	0.41049	0.369484	0.278485	0.9541	-0.0596322	0.532978	0.00225511
Q9UNM6	26S proteasome non-ATPase regulatory subunit 13 (26S proteasome regulatory subunit RPN9) (26S proteasome regulatory subunit S11) (26S proteasome regulatory subunit p40.5)	0.812417	0.66544	NA	0.835497	NA	-0.313195	0.887677	-0.0501882	0.454886	0.0330612
Q9UNZ2	NSFL1 cofactor p47 (UBX domain-containing protein 2C) (p97 cofactor p47)	0.811638	0.686538	0.840997	0.544572	0.963565	0.821026	0.437083	0.128898	0.639995	0.000213485
Q9UQ35	Serine/arginine repetitive matrix protein 2 (300 kDa nuclear matrix antigen) (Serine/arginine-rich splicing factor-related nuclear matrix protein of 300 kDa) (SR-related nuclear matrix protein of 300 kDa) (Ser/Arg-related nuclear matrix protein of 300 kDa) (Splicing coactivator subunit SRm300) (Tax-responsive enhancer element-binding protein 803) (TaxREB803)	0.564102	0.0589954	0.608512	0.751918	-0.115917	0.989666	1.03774	-0.74528	0.311244	0.134609
Q9UQ80	Proliferation-associated protein 2G4 (Cell cycle protein p38-2G4 homolog) (hG4-1) (ErbB3-binding protein 1)	1.17075	0.633135	1.10233	0.470649	1.0705	0.874109	0.413959	0.264079	0.740037	0.000119786
Q9Y230	RuvB-like 2 (EC 3.6.4.12) (48 kDa TATA box-binding protein-interacting protein) (48 kDa TBP-interacting protein) (51 kDa erythrocyte cytosolic protein) (ECP-51) (INO80 complex subunit J) (Repressing pontin 52) (Reptin 52) (TIP49b) (TIP60-associated protein 54-beta) (TAP54-beta)	0.808649	0.0564021	0.130447	0.17426	0.238686	0.0192117	0.744547	0.0202819	0.289945	0.0479866
Q9Y265	RuvB-like 1 (EC 3.6.4.12) (49 kDa TATA box-binding protein-interacting protein) (49 kDa TBP-interacting protein) (54 kDa erythrocyte cytosolic protein) (ECP-54) (INO80 complex subunit H) (Nuclear matrix protein 238) (NMP 238) (Pontin 52) (TIP49a) (TIP60-associated protein 54-alpha) (TAP54-alpha)	0.819783	0.231037	-0.269016	0.379294	0.614951	-0.032657	0.126337	-0.234869	0.199637	0.185804
Q9Y276	Mitochondrial chaperone BCS1 (h-BCS1) (BCS1-like protein)	-0.719829	NA	-0.718574	-1.63114	NA	0.271631	0.439762	-0.73786	-0.491018	0.0606637
Q9Y277	Voltage-dependent anion-selective channel protein 3 (VDAC-3) (hVDAC3) (Outer mitochondrial membrane protein porin 3)	-0.694306	-0.782439	-0.846695	-1.01037	0.22695	0.0387461	-0.280692	-1.08032	-0.568078	0.00364132
Q9Y281	Cofilin-2 (Cofilin, muscle isoform)	0.460286	0.27179	NA	NA	0.68647	-0.00684299	0.11505	-0.481816	0.137123	0.435165
Q9Y295	Developmentally-regulated GTP-binding protein 1 (DRG-1) (Neural precursor cell expressed developmentally down-regulated protein 3) (NEDD-3)	1.328	-0.286144	NA	0.184968	-0.201259	-0.212565	-0.164692	0.543047	0.266393	0.212242
Q9Y2B0	Protein canopy homolog 2 (MIR-interacting saposin-like protein) (Putative secreted protein Zsig9) (Transmembrane protein 4)	0.520901	0.50346	0.618421	-0.130293	-0.571239	1.23477	0.574805	0.121157	0.376653	0.0466607
Q9Y2J2	Band 4.1-like protein 3 (4.1B) (Differentially expressed in adenocarcinoma of the lung protein 1) (DAL-1) [Cleaved into: Band 4.1-like protein 3, N-terminally processed]	-2.49134	-1.85342	-1.58944	-1.71648	-1.71288	-0.702217	-1.93323	-2.04974	-1.74464	8.41115e-08
Q9Y2Q3	Glutathione S-transferase kappa 1 (EC 2.5.1.18) (GST 13-13) (GST class-kappa) (GSTK1-1) (hGSTK1) (Glutathione S-transferase subunit 13)	-1.25529	-1.34991	-1.37933	-2.79584	-1.38	0.0706334	-0.458223	-1.23646	-1.18046	0.000197764
Q9Y2R0	Cytochrome c oxidase assembly factor 3 homolog, mitochondrial (Coiled-coil domain-containing protein 56) (Mitochondrial translation regulation assembly intermediate of cytochrome c oxidase protein of 12 kDa)	-1.27792	-1.30135	-1.21821	-0.844837	-2.05408	-0.701103	-0.711484	-1.70363	-1.2355	2.90814e-06
Q9Y2R5	28S ribosomal protein S17, mitochondrial (MRP-S17) (S17mt)	-0.648705	NA	-1.48161	-1.85071	-1.49828	-1.01269	-0.829103	-1.05269	-1.12872	1.96255e-05
Q9Y2S2	Lambda-crystallin homolog (EC 1.1.1.45) (L-gulonate 3-dehydrogenase) (Gul3DH)	-0.991543	-0.970691	-1.25656	-1.4029	-0.412692	0.0506654	-0.469035	-1.39056	-0.870791	0.000170813
Q9Y2T3	Guanine deaminase (Guanase) (Guanine aminase) (EC 3.5.4.3) (Guanine aminohydrolase) (GAH) (p51-nedasin)	-1.59296	-0.659997	-1.12199	-2.62327	-0.482463	-0.374341	-1.01097	-1.39144	-1.13912	0.000106093
Q9Y2Z9	Ubiquinone biosynthesis monooxygenase COQ6, mitochondrial (EC 1.14.13.-) (Coenzyme Q10 monooxygenase 6)	1.17206	1.14761	1.9961	0.705114	1.38376	-0.464952	1.10694	-0.683472	0.675159	0.0247047
Q9Y303	N-acetylglucosamine-6-phosphate deacetylase (GlcNAc 6-P deacetylase) (EC 3.5.1.25) (Amidohydrolase domain-containing protein 2)	1.22844	0.346325	0.694775	0.09267	0.254931	1.59175	NA	NA	0.701482	0.0113616
Q9Y305	Acyl-coenzyme A thioesterase 9, mitochondrial (Acyl-CoA thioesterase 9) (EC 3.1.2.-) (Acyl-CoA thioester hydrolase 9)	NA	-0.484322	0.0202615	-0.777695	NA	-0.936014	-0.47047	-0.394953	-0.434486	0.0233447
Q9Y315	Deoxyribose-phosphate aldolase (DERA) (EC 4.1.2.4) (2-deoxy-D-ribose 5-phosphate aldolase) (Phosphodeoxyriboaldolase) (Deoxyriboaldolase)	0.558967	0.685098	0.253235	0.286838	-1.48367	0.102876	0.402557	-0.00158609	0.133275	0.514122
Q9Y333	U6 snRNA-associated Sm-like protein LSm2 (Protein G7b) (Small nuclear ribonuclear protein D homolog) (snRNP core Sm-like protein Sm-x5)	0.997848	0.626994	0.921976	NA	1.62399	0.829074	0.784527	0.0318134	0.780597	0.000651222
Q9Y383	Putative RNA-binding protein Luc7-like 2	0.433724	1.06052	1.04317	0.697413	NA	0.25369	0.787707	-0.212383	0.531025	0.00829665
Q9Y394	Dehydrogenase/reductase SDR family member 7 (EC 1.1.-.-) (Retinal short-chain dehydrogenase/reductase 4) (retSDR4) (Short chain dehydrogenase/reductase family 34C member 1)	1.25654	0.926543	1.107	0.445287	0.0127799	-0.410333	1.30388	0.0124026	0.562582	0.0121184
Q9Y3A5	Ribosome maturation protein SBDS (Shwachman-Bodian-Diamond syndrome protein)	0.926872	NA	1.50607	0.82025	1.4303	0.556165	0.459626	0.181133	0.807287	0.000519492
Q9Y3B8	Oligoribonuclease, mitochondrial (EC 3.1.-.-) (RNA exonuclease 2 homolog) (Small fragment nuclease)	0.0338345	-0.647621	-1.77429	-1.31184	NA	-0.90773	-1.26547	-0.842456	-0.895161	0.000541717
Q9Y3D6	Mitochondrial fission 1 protein (FIS1 homolog) (hFis1) (Tetratricopeptide repeat protein 11) (TPR repeat protein 11)	-0.438853	-0.454732	-0.919519	-0.991028	0.163362	-0.0294415	-0.835058	-0.917164	-0.549206	0.0030361
Q9Y3D9	28S ribosomal protein S23, mitochondrial (MRP-S23) (S23mt)	-0.667393	-1.90149	-1.87938	-1.65544	-2.09679	-0.614959	NA	-1.6564	-1.46644	6.0451e-06
Q9Y3E1	Hepatoma-derived growth factor-related protein 3 (HRP-3) (Hepatoma-derived growth factor 2) (HDGF-2)	NA	-0.36199	0.801772	0.272976	0.48438	0.260053	-0.206638	-0.106482	0.179291	0.275223
Q9Y3E5	Peptidyl-tRNA hydrolase 2, mitochondrial (PTH 2) (EC 3.1.1.29) (Bcl-2 inhibitor of transcription 1)	0.975406	1.28788	0.873853	0.0714264	-0.344156	0.589598	NA	0.374673	0.575012	0.00881798
Q9Y3F4	Serine-threonine kinase receptor-associated protein (MAP activator with WD repeats) (UNR-interacting protein) (WD-40 repeat protein PT-WD)	0.364673	0.125794	0.921187	0.613725	-0.386062	0.107263	-0.279509	0.256769	0.26415	0.111787
Q9Y3I0	tRNA-splicing ligase RtcB homolog (EC 6.5.1.3)	0.719997	0.279274	0.609865	-0.0813075	-0.594241	0.46969	0.617628	-0.41792	0.175756	0.303878
Q9Y3U8	60S ribosomal protein L36	1.77395	1.21548	0.214939	0.877912	NA	0.678169	1.12518	1.10986	1.06276	5.63774e-05
Q9Y3Z3	Deoxynucleoside triphosphate triphosphohydrolase SAMHD1 (dNTPase) (EC 3.1.5.-) (Dendritic cell-derived IFNG-induced protein) (DCIP) (Monocyte protein 5) (MOP-5) (SAM domain and HD domain-containing protein 1)	2.4322	2.06901	2.66549	2.05038	2.07277	0.420431	2.44105	1.42721	1.93361	3.63892e-07
Q9Y490	Talin-1	0.461603	0.901383	1.27122	1.43221	1.24716	-0.00808275	1.21265	0.0916482	0.788686	0.000661348
Q9Y4E1	WASH complex subunit FAM21C (Vaccinia virus penetration factor) (VPEF)	0.0208033	0.253083	0.429134	0.14093	-0.394709	0.179582	-0.535612	-0.612777	-0.0817335	0.580716
Q9Y4F1	FERM, RhoGEF and pleckstrin domain-containing protein 1 (Chondrocyte-derived ezrin-like protein) (Pleckstrin homology domain-containing family C member 2) (PH domain-containing family C member 2)	-1.1073	0.508046	0.222994	-0.974191	0.517521	-0.140086	-0.378232	-1.1562	-0.36299	0.101337
Q9Y4L1	Hypoxia up-regulated protein 1 (150 kDa oxygen-regulated protein) (ORP-150) (170 kDa glucose-regulated protein) (GRP-170)	0.529539	0.348086	0.424482	1.85943	0.682251	-0.496371	0.12441	-0.280719	0.367458	0.0976818
Q9Y4W6	AFG3-like protein 2 (EC 3.4.24.-) (Paraplegin-like protein)	-1.04762	NA	-0.0858694	-0.747889	NA	-1.0548	-0.794246	-1.50965	-0.907568	0.000367301
Q9Y5J6	Mitochondrial import inner membrane translocase subunit Tim10 B (Fracture callus protein 1) (FxC1) (Mitochondrial import inner membrane translocase subunit Tim9 B) (TIMM10B) (Tim10b)	0.447893	NA	-0.117455	-0.302688	-0.158566	0.223351	-0.486639	-0.247198	-0.06147	0.677922
Q9Y5J7	Mitochondrial import inner membrane translocase subunit Tim9	-0.221521	-0.589809	-0.517261	-1.1467	-0.290483	0.856997	-0.907733	-1.31655	-0.56143	0.0148305
Q9Y5K5	Ubiquitin carboxyl-terminal hydrolase isozyme L5 (UCH-L5) (EC 3.4.19.12) (Ubiquitin C-terminal hydrolase UCH37) (Ubiquitin thioesterase L5)	0.371409	0.354089	0.18276	0.209821	NA	-0.13504	0.192694	-0.172616	0.153405	0.260602
Q9Y5K8	V-type proton ATPase subunit D (V-ATPase subunit D) (V-ATPase 28 kDa accessory protein) (Vacuolar proton pump subunit D)	-1.742	-1.28611	-2.31071	-1.95495	-1.56017	-1.40397	-1.34701	-1.21076	-1.51441	2.64902e-07
Q9Y5L4	Mitochondrial import inner membrane translocase subunit Tim13	0.0501333	-0.66693	-0.659137	-1.55514	-0.790412	0.412388	-0.587761	-1.13567	-0.630161	0.00474599
Q9Y5M8	Signal recognition particle receptor subunit beta (SR-beta) (Protein APMCF1)	0.898478	0.396461	0.225688	0.47883	-0.7871	0.202343	0.709613	0.0311498	0.287039	0.105115
Q9Y5P6	Mannose-1-phosphate guanyltransferase beta (EC 2.7.7.13) (GDP-mannose pyrophosphorylase B) (GTP-mannose-1-phosphate guanylyltransferase beta)	0.81667	1.10137	0.236937	-0.389547	-0.808466	0.754686	0.34582	NA	0.293925	0.23134
Q9Y5S9	RNA-binding protein 8A (Binder of OVCA1-1) (BOV-1) (RNA-binding motif protein 8A) (RNA-binding protein Y14) (Ribonucleoprotein RBM8A)	0.578578	0.9143	1.62265	0.901945	0.971091	1.15465	0.858009	0.578866	0.950633	8.22914e-06
Q9Y5X3	Sorting nexin-5	-0.554952	-0.107432	-0.969082	-0.417063	-0.220264	-0.477944	-0.47437	-0.666666	-0.461966	0.00286464
Q9Y5Z4	Heme-binding protein 2 (Placental protein 23) (PP23) (Protein SOUL)	0.12196	0.532398	0.444385	0.487433	0.856513	0.877414	-0.0340193	-0.586789	0.278805	0.117952
Q9Y617	Phosphoserine aminotransferase (EC 2.6.1.52) (Phosphohydroxythreonine aminotransferase) (PSAT)	-4.12328	-3.16961	-2.85307	-2.4834	-2.37468	-2.98912	-3.01679	-2.29581	-2.80054	2.9084e-09
Q9Y646	Carboxypeptidase Q (EC 3.4.17.-) (Lysosomal dipeptidase) (Plasma glutamate carboxypeptidase)	-2.74413	-1.93809	-2.81575	-3.06375	-0.970939	-1.33994	-1.9936	-1.51516	-1.94442	1.13932e-06
Q9Y678	Coatomer subunit gamma-1 (Gamma-1-coat protein) (Gamma-1-COP)	0.905369	0.455471	0.296275	1.43751	0.580496	-0.0255512	0.732606	-0.221444	0.481781	0.0139452
Q9Y679	Ancient ubiquitous protein 1	1.49047	1.41822	0.740988	0.167432	0.0751308	0.494087	0.707303	NA	0.727662	0.00427721
Q9Y696	Chloride intracellular channel protein 4 (Intracellular chloride ion channel protein p64H1)	-1.29437	-0.159009	-0.787633	-0.912504	-1.24092	0.48969	-0.0738071	-1.64067	-0.762572	0.00324147
Q9Y6C2	EMILIN-1 (Elastin microfibril interface-located protein 1) (Elastin microfibril interfacer 1)	-1.31115	-0.974124	-1.00233	-0.0773396	-0.395648	-2.32147	-2.6258	-0.559737	-1.04784	0.00140172
Q9Y6C9	Mitochondrial carrier homolog 2 (Met-induced mitochondrial protein)	-1.30743	-0.611534	-2.12441	-1.34417	-1.47263	-0.458123	-0.451455	-2.05092	-1.27498	2.24067e-05
Q9Y6D5	Brefeldin A-inhibited guanine nucleotide-exchange protein 2 (Brefeldin A-inhibited GEP 2) (ADP-ribosylation factor guanine nucleotide-exchange factor 2)	1.05291	0.65798	NA	NA	0.943248	0.454397	-0.266623	0.187346	0.516192	0.0160851
Q9Y6I3	Epsin-1 (EH domain-binding mitotic phosphoprotein) (EPS-15-interacting protein 1)	0.739936	0.321895	0.277656	-0.114725	0.0759586	0.625677	-0.588863	2.07936	0.654776	0.0377317
Q9Y6M9	NADH dehydrogenase [ubiquinone] 1 beta subcomplex subunit 9 (Complex I-B22) (CI-B22) (LYR motif-containing protein 3) (NADH-ubiquinone oxidoreductase B22 subunit)	-1.13873	-1.47718	-2.68734	-2.28189	-2.12701	-1.76396	-1.62501	-1.60288	-1.76779	1.15295e-07
Q9Y6N5	Sulfide:quinone oxidoreductase, mitochondrial (SQOR) (EC 1.8.5.-)	0.538987	0.436863	0.474764	0.0204158	1.92287	0.0381644	1.1871	-0.69635	0.402579	0.10495
Q9Y6U3	Adseverin (Scinderin)	0.0424087	-1.58095	-1.94967	0.649796	0.948783	-2.26423	-0.660902	NA	-0.687823	0.0981252
